# Supplementary material for: Surface roughness data of microsphere-based coatings developed to counter the urban heat island phenomenon
Source: Data Brief. 2025 Sep 15;63:112061. doi: 10.1016/j.dib.2025.112061 (PMC12528914; doi:10.1016/j.dib.2025.112061)
Supplement: Supplementary file 1 [file mmc1.zip]

Archive with 14 entries (14 files):
- Ceramic_big_Parameters.csv
- Ceramic_big_Section.txt
- Ceramic_medium_Parameters.csv
- Ceramic_medium_Section.txt
- Ceramic_small_Parameters.csv
- Ceramic_small_Section.txt
- REF_Parameters.csv
- REF_Section.txt
- Steel_big_Parameters.csv
- Steel_big_Section.txt
- Steel_medium_Parameters.csv
- Steel_medium_Section.txt
- Steel_small_Parameters.csv
- Steel_small_Section.txt
