# Supplementary material for: Surface roughness data of microsphere-based coatings developed to counter the urban heat island phenomenon
Source: Data Brief. 2025 Sep 15;63:112061. doi: 10.1016/j.dib.2025.112061 (PMC12528914; doi:10.1016/j.dib.2025.112061)
Supplement: Supplementary file 1 [file mmc1.zip › Ceramic_big_Parameters.csv]

Name	Value	Unit	Context	Frame Number	Studiable name	;
Sq	104.364697	µm		6	B_Ceramic_big_Height > Leveled (LS-plane) > Thresholded (1247.556 µm ; 1850.056 µm) > Filled-in non-measured points
Ssk	-0.1326072484	<no unit>		6	B_Ceramic_big_Height > Leveled (LS-plane) > Thresholded (1247.556 µm ; 1850.056 µm) > Filled-in non-measured points
Sku	2.607613508	<no unit>		6	B_Ceramic_big_Height > Leveled (LS-plane) > Thresholded (1247.556 µm ; 1850.056 µm) > Filled-in non-measured points
Sp	516.3859603	µm		6	B_Ceramic_big_Height > Leveled (LS-plane) > Thresholded (1247.556 µm ; 1850.056 µm) > Filled-in non-measured points
Sv	394.0150412	µm		6	B_Ceramic_big_Height > Leveled (LS-plane) > Thresholded (1247.556 µm ; 1850.056 µm) > Filled-in non-measured points
Sz	910.4010016	µm		6	B_Ceramic_big_Height > Leveled (LS-plane) > Thresholded (1247.556 µm ; 1850.056 µm) > Filled-in non-measured points
Sa	89.09359959	µm		6	B_Ceramic_big_Height > Leveled (LS-plane) > Thresholded (1247.556 µm ; 1850.056 µm) > Filled-in non-measured points
Sdq	4.622277104	<no unit>		6	B_Ceramic_big_Height > Leveled (LS-plane) > Thresholded (1247.556 µm ; 1850.056 µm) > Filled-in non-measured points
Sdr	206.2974719	%		6	B_Ceramic_big_Height > Leveled (LS-plane) > Thresholded (1247.556 µm ; 1850.056 µm) > Filled-in non-measured points
