# Supplementary material for: Surface roughness data of microsphere-based coatings developed to counter the urban heat island phenomenon
Source: Data Brief. 2025 Sep 15;63:112061. doi: 10.1016/j.dib.2025.112061 (PMC12528914; doi:10.1016/j.dib.2025.112061)
Supplement: Supplementary file 1 [file mmc1.zip › Ceramic_big_Section.txt]

0.000000	113.972263
7.088435	116.385488
14.176870	119.344268
21.265305	121.499459
28.353740	123.618719
35.442175	125.143748
42.530610	126.648085
49.619046	127.410172
56.707481	127.473241
63.795916	127.716780
70.884351	128.173114
77.972786	128.275253
85.061221	127.885535
92.149656	127.498086
99.238091	126.615394
106.326526	125.943658
113.414961	124.694552
120.503396	123.627061
127.591831	121.776594
134.680267	119.587551
141.768702	117.409179
148.857137	115.321538
155.945572	112.704385
163.034007	109.632883
170.122442	106.502049
177.210877	102.782561
184.299312	98.838453
191.387747	92.858672
198.476182	86.731477
205.564617	80.742243
212.653052	75.178529
219.741487	68.512669
226.829923	62.117288
233.918358	52.829560
241.006793	11.806997
248.095228	-52.632500
255.183663	-5.805633
262.272098	-26.491027
269.360533	-120.456478
276.448968	-142.928446
283.537403	-146.315000
290.625838	-146.315000
297.714273	-146.315000
304.802708	-146.315000
311.891144	-146.315000
318.979579	-146.315000
326.068014	-146.315000
333.156449	-146.315000
340.244884	-146.315000
347.333319	-146.315000
354.421754	-146.315000
361.510189	-146.315000
368.598624	-146.315000
375.687059	-146.315000
382.775494	-146.315000
389.863929	-146.315000
396.952364	-146.315000
404.040800	-146.315000
411.129235	-146.315000
418.217670	-146.315000
425.306105	-146.315000
432.394540	-146.315000
439.482975	-146.315000
446.571410	-146.315000
453.659845	-146.315000
460.748280	-146.315000
467.836715	-146.315000
474.925150	-146.315000
482.013585	-146.315000
489.102021	-146.315000
496.190456	-146.315000
503.278891	-146.315000
510.367326	-146.315000
517.455761	-146.315000
524.544196	-146.315000
531.632631	-146.315000
538.721066	-146.315000
545.809501	-146.315000
552.897936	-146.315000
559.986371	-146.315000
567.074806	-146.315000
574.163242	-146.315000
581.251677	-146.315000
588.340112	-146.315000
595.428547	-146.315000
602.516982	-146.315000
609.605417	-146.315000
616.693852	-146.315000
623.782287	-146.315000
630.870722	-146.315000
637.959157	-146.315000
645.047592	-146.315000
652.136027	-146.315000
659.224462	-146.315000
666.312898	-146.315000
673.401333	-146.315000
680.489768	-146.315000
687.578203	-146.315000
694.666638	-146.315000
701.755073	-132.334076
708.843508	-11.032122
715.931943	17.525920
723.020378	45.742422
730.108813	102.901903
737.197248	140.917208
744.285683	173.845840
751.374119	205.068783
758.462554	238.598958
765.550989	273.962791
772.639424	299.529938
779.727859	322.082485
786.816294	341.515547
793.904729	357.301196
800.993164	363.831466
808.081599	368.201663
815.170034	375.299114
822.258469	380.395911
829.346904	389.400905
836.435339	398.720842
843.523775	405.514110
850.612210	410.484134
857.700645	415.359552
864.789080	419.328855
871.877515	422.704220
878.965950	425.401156
886.054385	427.348310
893.142820	428.704299
900.231255	429.992870
907.319690	429.199792
914.408125	429.038489
921.496560	426.706886
928.584996	424.754893
935.673431	423.390458
942.761866	420.904713
949.850301	417.794680
956.938736	415.232261
964.027171	412.208259
971.115606	408.997832
978.204041	403.596246
985.292476	397.258510
992.380911	389.201911
999.469346	371.255100
1006.557781	346.582893
1013.646216	335.531313
1020.734652	285.151289
1027.823087	153.918592
1034.911522	193.611610
1041.999957	-10.565737
1049.088392	-146.315000
1056.176827	-146.315000
1063.265262	-146.315000
1070.353697	-146.315000
1077.442132	-146.315000
1084.530567	-146.315000
1091.619002	-146.315000
1098.707437	-131.182825
1105.795873	-5.523863
1112.884308	44.923798
1119.972743	54.525388
1127.061178	63.948449
1134.149613	71.438714
1141.238048	78.582111
1148.326483	85.410281
1155.414918	92.128502
1162.503353	98.207342
1169.591788	103.855715
1176.680223	108.933178
1183.768658	112.725989
1190.857093	115.920439
1197.945529	117.565285
1205.033964	119.411650
1212.122399	122.986272
1219.210834	126.407145
1226.299269	127.056050
1233.387704	127.869769
1240.476139	128.765841
1247.564574	130.237837
1254.653009	130.210466
1261.741444	130.081278
1268.829879	129.945703
1275.918314	129.548547
1283.006750	129.019576
1290.095185	127.953851
1297.183620	126.610263
1304.272055	125.036543
1311.360490	123.370159
1318.448925	120.709585
1325.537360	118.031517
1332.625795	114.828126
1339.714230	111.365759
1346.802665	106.838048
1353.891100	102.479727
1360.979535	98.412387
1368.067971	93.282453
1375.156406	87.421357
1382.244841	81.060769
1389.333276	74.356102
1396.421711	65.903034
1403.510146	57.645850
1410.598581	48.785941
1417.687016	39.199956
1424.775451	28.323729
1431.863886	17.055616
1438.952321	-50.273213
1446.040756	-128.881315
1453.129191	-146.315000
1460.217627	-146.315000
1467.306062	-146.315000
1474.394497	-146.315000
1481.482932	-146.315000
1488.571367	-146.315000
1495.659802	-146.315000
1502.748237	-146.315000
1509.836672	-146.315000
1516.925107	-146.315000
1524.013542	-146.315000
1531.101977	-146.315000
1538.190412	-146.315000
1545.278848	-146.315000
1552.367283	-146.315000
1559.455718	-146.315000
1566.544153	-146.315000
1573.632588	-146.315000
1580.721023	-146.315000
1587.809458	-146.315000
1594.897893	-146.315000
1601.986328	-146.315000
1609.074763	-146.315000
1616.163198	-146.315000
1623.251633	-146.315000
1630.340068	-146.315000
1637.428504	-146.315000
1644.516939	-146.315000
1651.605374	-146.315000
1658.693809	-146.315000
1665.782244	-146.315000
1672.870679	-146.315000
1679.959114	-146.315000
1687.047549	-146.315000
1694.135984	-146.315000
1701.224419	-146.315000
1708.312854	-146.315000
1715.401289	-146.315000
1722.489725	-146.315000
1729.578160	-146.315000
1736.666595	-146.315000
1743.755030	-146.315000
1750.843465	-146.315000
1757.931900	-146.315000
1765.020335	-146.315000
1772.108770	-146.315000
1779.197205	-91.253918
1786.285640	-14.100252
1793.374075	5.992540
1800.462510	14.832071
1807.550945	21.593538
1814.639381	27.747307
1821.727816	33.859248
1828.816251	39.539305
1835.904686	42.446183
1842.993121	46.206230
1850.081556	49.575990
1857.169991	53.127299
1864.258426	56.115522
1871.346861	58.067158
1878.435296	60.476850
1885.523731	62.716226
1892.612166	64.673576
1899.700602	65.158405
1906.789037	65.774145
1913.877472	66.044258
1920.965907	66.936461
1928.054342	66.076146
1935.142777	65.045901
1942.231212	64.107811
1949.319647	62.716116
1956.408082	61.444544
1963.496517	59.871701
1970.584952	57.448433
1977.673387	54.412089
1984.761822	51.274241
1991.850258	48.112504
1998.938693	44.099751
2006.027128	39.319013
2013.115563	34.706279
2020.203998	28.575726
2027.292433	22.418803
2034.380868	15.698692
2041.469303	8.214369
2048.557738	-34.801688
2055.646173	-118.423943
2062.734608	-146.315000
2069.823043	-136.127157
2076.911479	-146.315000
2083.999914	-146.315000
2091.088349	-146.315000
2098.176784	-146.315000
2105.265219	-146.315000
2112.353654	-146.315000
2119.442089	-146.315000
2126.530524	-146.315000
2133.618959	-146.315000
2140.707394	-146.315000
2147.795829	-146.315000
2154.884264	-146.315000
2161.972700	-146.315000
2169.061135	-146.315000
2176.149570	-146.315000
2183.238005	-146.315000
2190.326440	-91.238934
2197.414875	-20.604093
2204.503310	-3.926437
2211.591745	8.225930
2218.680180	17.563990
2225.768615	26.364553
2232.857050	32.799319
2239.945485	39.240661
2247.033920	44.777749
2254.122356	50.199349
2261.210791	54.862789
2268.299226	59.072068
2275.387661	62.434383
2282.476096	64.901006
2289.564531	67.627144
2296.652966	69.514449
2303.741401	71.339385
2310.829836	72.758041
2317.918271	73.996148
2325.006706	74.328899
2332.095141	74.442301
2339.183577	74.254145
2346.272012	73.912161
2353.360447	73.363329
2360.448882	72.582411
2367.537317	71.384725
2374.625752	69.712581
2381.714187	67.914008
2388.802622	65.821784
2395.891057	63.809284
2402.979492	61.058541
2410.067927	58.022277
2417.156362	54.175930
2424.244797	50.592411
2431.333233	46.427617
2438.421668	42.172515
2445.510103	37.197207
2452.598538	31.885373
2459.686973	26.171815
2466.775408	19.645865
2473.863843	12.969145
2480.952278	4.871265
2488.040713	-4.226775
2495.129148	-13.440318
2502.217583	-23.240106
2509.306018	-38.241896
2516.394454	-58.270480
2523.482889	-125.877275
2530.571324	-146.315000
2537.659759	-146.315000
2544.748194	-146.315000
2551.836629	-146.315000
2558.925064	-146.315000
2566.013499	-146.315000
2573.101934	-146.315000
2580.190369	-146.315000
2587.278804	-146.315000
2594.367239	-146.315000
2601.455674	-146.315000
2608.544110	-146.315000
2615.632545	-146.315000
2622.720980	-146.315000
2629.809415	-146.315000
2636.897850	-146.315000
2643.986285	-146.315000
2651.074720	-117.636507
2658.163155	-46.476176
2665.251590	-6.213153
2672.340025	6.156500
2679.428460	15.640667
2686.516895	25.196537
2693.605331	31.805853
2700.693766	38.496550
2707.782201	43.886262
2714.870636	49.365121
2721.959071	55.001867
2729.047506	60.951716
2736.135941	64.483399
2743.224376	68.000222
2750.312811	70.798589
2757.401246	73.040117
2764.489681	75.282573
2771.578116	77.534809
2778.666551	79.060480
2785.754987	80.263961
2792.843422	81.530709
2799.931857	81.137100
2807.020292	80.846419
2814.108727	81.023334
2821.197162	81.328437
2828.285597	79.749069
2835.374032	78.101741
2842.462467	76.113867
2849.550902	73.737173
2856.639337	71.452165
2863.727772	69.424447
2870.816208	66.366689
2877.904643	62.238185
2884.993078	57.941721
2892.081513	52.741719
2899.169948	47.550571
2906.258383	41.287932
2913.346818	34.740298
2920.435253	25.902132
2927.523688	17.690493
2934.612123	6.390345
2941.700558	-4.904087
2948.788993	-8.164000
2955.877429	-9.742456
2962.965864	-41.425792
2970.054299	-123.356568
2977.142734	-146.315000
2984.231169	-146.315000
2991.319604	-146.315000
2998.408039	-146.315000
3005.496474	-146.315000
3012.584909	-146.315000
3019.673344	-146.315000
3026.761779	-146.315000
3033.850214	-146.315000
3040.938649	-146.315000
3048.027085	-146.315000
3055.115520	-146.315000
3062.203955	-146.315000
3069.292390	-146.315000
3076.380825	-146.315000
3083.469260	-146.315000
3090.557695	-146.315000
3097.646130	-146.315000
3104.734565	-146.315000
3111.823000	-146.315000
3118.911435	-146.315000
3125.999870	-146.315000
3133.088306	-146.315000
3140.176741	-146.315000
3147.265176	-146.315000
3154.353611	-146.315000
3161.442046	-146.315000
3168.530481	-146.315000
3175.618916	-146.315000
3182.707351	-93.986910
3189.795786	-16.795845
3196.884221	11.388864
3203.972656	31.407580
3211.061091	46.074830
3218.149526	60.416810
3225.237962	70.314709
3232.326397	79.615735
3239.414832	89.406925
3246.503267	98.762196
3253.591702	105.988529
3260.680137	112.700786
3267.768572	119.189600
3274.857007	124.818456
3281.945442	130.174600
3289.033877	135.599915
3296.122312	140.797815
3303.210747	144.872644
3310.299183	149.289859
3317.387618	153.117420
3324.476053	156.691633
3331.564488	159.013294
3338.652923	161.465364
3345.741358	163.815673
3352.829793	165.697518
3359.918228	167.837257
3367.006663	170.106054
3374.095098	171.584926
3381.183533	172.219993
3388.271968	173.104350
3395.360403	174.145083
3402.448839	174.727248
3409.537274	174.506920
3416.625709	174.134003
3423.714144	174.185190
3430.802579	174.233106
3437.891014	173.453195
3444.979449	172.497149
3452.067884	171.396588
3459.156319	169.992996
3466.244754	168.347669
3473.333189	166.873578
3480.421624	164.642618
3487.510060	162.011188
3494.598495	159.208727
3501.686930	155.771847
3508.775365	152.342486
3515.863800	151.220561
3522.952235	151.936725
3530.040670	155.547425
3537.129105	159.318785
3544.217540	158.265673
3551.305975	154.016790
3558.394410	137.883499
3565.482845	118.470772
3572.571280	108.916675
3579.659716	101.014855
3586.748151	92.492506
3593.836586	82.587477
3600.925021	72.034418
3608.013456	65.869905
3615.101891	66.568537
3622.190326	68.082369
3629.278761	69.776957
3636.367196	68.579993
3643.455631	66.602819
3650.544066	-10.752593
3657.632501	-117.672665
3664.720937	-146.315000
3671.809372	-146.315000
3678.897807	-146.315000
3685.986242	-146.315000
3693.074677	-146.315000
3700.163112	-146.315000
3707.251547	-146.315000
3714.339982	-146.315000
3721.428417	-146.315000
3728.516852	-146.315000
3735.605287	-146.315000
3742.693722	-146.315000
3749.782158	-146.315000
3756.870593	-146.315000
3763.959028	-146.315000
3771.047463	-146.315000
3778.135898	-146.315000
3785.224333	-146.315000
3792.312768	-146.315000
3799.401203	-146.315000
3806.489638	-146.315000
3813.578073	-146.315000
3820.666508	-146.315000
3827.754943	-146.315000
3834.843378	-146.315000
3841.931814	-146.315000
3849.020249	-146.315000
3856.108684	-146.315000
3863.197119	-146.315000
3870.285554	-137.056993
3877.373989	-146.315000
3884.462424	-131.285365
3891.550859	-146.315000
3898.639294	-146.315000
3905.727729	-146.315000
3912.816164	-146.315000
3919.904599	-146.315000
3926.993035	-146.315000
3934.081470	-146.315000
3941.169905	-146.315000
3948.258340	-146.315000
3955.346775	-146.315000
3962.435210	-146.315000
3969.523645	-146.315000
3976.612080	-146.315000
3983.700515	-119.728950
3990.788950	-55.128172
3997.877385	-1.446166
4004.965820	15.344628
4012.054255	30.809701
4019.142691	44.374090
4026.231126	56.724007
4033.319561	66.835417
4040.407996	76.196147
4047.496431	84.588547
4054.584866	92.583340
4061.673301	99.361914
4068.761736	105.532099
4075.850171	111.262438
4082.938606	116.824196
4090.027041	122.396458
4097.115476	128.296661
4104.203912	134.533790
4111.292347	139.360546
4118.380782	142.900579
4125.469217	145.590508
4132.557652	151.297264
4139.646087	157.109918
4146.734522	162.297534
4153.822957	165.220557
4160.911392	166.034933
4167.999827	165.507706
4175.088262	164.681885
4182.176697	162.453290
4189.265132	158.518590
4196.353568	154.196632
4203.442003	148.117083
4210.530438	145.187900
4217.618873	145.939208
4224.707308	146.196979
4231.795743	146.487996
4238.884178	146.651014
4245.972613	145.048720
4253.061048	142.858626
4260.149483	140.900662
4267.237918	138.875309
4274.326353	135.854533
4281.414789	132.140899
4288.503224	128.434921
4295.591659	124.733710
4302.680094	120.953087
4309.768529	117.232264
4316.856964	113.183316
4323.945399	108.998976
4331.033834	105.445850
4338.122269	99.759771
4345.210704	93.444581
4352.299139	85.233898
4359.387574	75.545468
4366.476009	65.430474
4373.564445	55.647013
4380.652880	45.729729
4387.741315	34.578178
4394.829750	22.827455
4401.918185	8.584315
4409.006620	-12.106714
4416.095055	-17.568391
4423.183490	-12.700346
4430.271925	88.703337
4437.360360	133.841829
4444.448795	148.194713
4451.537230	160.093631
4458.625666	170.884987
4465.714101	181.769061
4472.802536	190.729847
4479.890971	198.185485
4486.979406	204.280369
4494.067841	209.298076
4501.156276	214.502530
4508.244711	218.272036
4515.333146	222.020741
4522.421581	225.828603
4529.510016	230.034167
4536.598451	234.219814
4543.686887	238.784442
4550.775322	242.529585
4557.863757	244.924512
4564.952192	245.858012
4572.040627	247.024401
4579.129062	248.625052
4586.217497	250.146053
4593.305932	251.280889
4600.394367	251.922897
4607.482802	252.441037
4614.571237	251.702518
4621.659672	250.954830
4628.748107	249.125639
4635.836543	247.211862
4642.924978	245.894622
4650.013413	245.028177
4657.101848	243.030106
4664.190283	240.372423
4671.278718	237.524673
4678.367153	233.984260
4685.455588	230.508391
4692.544023	227.537926
4699.632458	224.191172
4706.720893	219.192654
4713.809328	213.853544
4720.897764	209.372786
4727.986199	204.661562
4735.074634	197.347126
4742.163069	190.110669
4749.251504	182.112957
4756.339939	173.980232
4763.428374	166.023138
4770.516809	158.098305
4777.605244	149.150839
4784.693679	138.987827
4791.782114	128.747579
4798.870549	117.300055
4805.958984	105.790447
4813.047420	93.292015
4820.135855	78.814934
4827.224290	64.782890
4834.312725	49.208292
4841.401160	28.382155
4848.489595	-16.131721
4855.578030	-116.340119
4862.666465	-146.315000
4869.754900	-146.315000
4876.843335	-146.315000
4883.931770	-146.315000
4891.020205	-146.315000
4898.108641	-146.315000
4905.197076	-146.315000
4912.285511	-146.315000
4919.373946	-146.315000
4926.462381	-146.315000
4933.550816	-146.315000
4940.639251	-146.315000
4947.727686	-146.315000
4954.816121	-146.315000
4961.904556	-146.315000
4968.992991	-146.315000
4976.081426	-146.315000
4983.169861	-146.315000
4990.258297	-146.315000
4997.346732	-146.315000
5004.435167	-146.315000
5011.523602	-146.315000
5018.612037	-146.315000
5025.700472	-146.315000
5032.788907	-146.315000
5039.877342	-146.315000
5046.965777	-146.315000
5054.054212	-146.315000
5061.142647	-146.315000
5068.231082	-146.315000
5075.319518	-146.315000
5082.407953	-128.883205
5089.496388	-92.950228
5096.584823	-67.958268
5103.673258	-80.067923
5110.761693	-61.509358
5117.850128	-92.017567
5124.938563	-146.164156
5132.026998	-107.884562
5139.115433	-100.496977
5146.203868	-100.480256
5153.292303	-93.618905
5160.380738	-91.955667
5167.469174	-72.050293
5174.557609	-119.863489
5181.646044	-146.315000
5188.734479	-142.713373
5195.822914	-146.315000
5202.911349	-145.130203
5209.999784	-146.315000
5217.088219	-146.315000
5224.176654	-146.315000
5231.265089	-146.315000
5238.353524	-146.315000
5245.441959	-146.315000
5252.530395	-146.315000
5259.618830	-146.315000
5266.707265	-146.315000
5273.795700	-146.315000
5280.884135	-146.315000
5287.972570	-146.315000
5295.061005	-146.315000
5302.149440	-146.315000
5309.237875	-146.315000
5316.326310	-146.315000
5323.414745	-146.315000
5330.503180	-146.315000
5337.591616	-146.315000
5344.680051	-146.315000
5351.768486	-146.315000
5358.856921	-146.315000
5365.945356	-146.315000
5373.033791	-146.315000
5380.122226	-146.315000
5387.210661	-146.315000
5394.299096	-121.891681
5401.387531	-54.103489
5408.475966	-35.799600
5415.564401	-23.637276
5422.652836	-14.599912
5429.741272	-5.864249
5436.829707	2.316414
5443.918142	9.864134
5451.006577	15.737127
5458.095012	21.485216
5465.183447	26.582167
5472.271882	31.115797
5479.360317	35.634217
5486.448752	39.753714
5493.537187	43.651365
5500.625622	46.713590
5507.714057	49.303008
5514.802493	52.756835
5521.890928	55.558654
5528.979363	56.758180
5536.067798	58.180413
5543.156233	59.862110
5550.244668	61.824636
5557.333103	62.717831
5564.421538	62.984383
5571.509973	63.436345
5578.598408	63.980279
5585.686843	64.204688
5592.775278	63.806028
5599.863713	63.332586
5606.952149	61.503686
5614.040584	59.704165
5621.129019	58.265911
5628.217454	56.754180
5635.305889	54.800961
5642.394324	52.866258
5649.482759	49.656663
5656.571194	45.930220
5663.659629	41.982484
5670.748064	37.365487
5677.836499	31.972469
5684.924934	25.624574
5692.013370	19.457111
5699.101805	11.580143
5706.190240	3.140760
5713.278675	-9.780476
5720.367110	-23.366068
5727.455545	-89.361308
5734.543980	-146.315000
5741.632415	-127.282466
5748.720850	-146.315000
5755.809285	-146.315000
5762.897720	-146.315000
5769.986155	-146.315000
5777.074590	-146.315000
5784.163026	-146.315000
5791.251461	-146.315000
5798.339896	-146.315000
5805.428331	-146.315000
5812.516766	-146.315000
5819.605201	-146.315000
5826.693636	-146.315000
5833.782071	-146.315000
5840.870506	-146.315000
5847.958941	-146.315000
5855.047376	-146.315000
5862.135811	-146.315000
5869.224247	-146.315000
5876.312682	-115.473659
5883.401117	-55.869553
5890.489552	-16.662598
5897.577987	-7.795324
5904.666422	1.239844
5911.754857	12.392366
5918.843292	23.592112
5925.931727	30.933824
5933.020162	38.929025
5940.108597	45.126441
5947.197032	51.007580
5954.285467	55.489477
5961.373903	59.638870
5968.462338	63.779016
5975.550773	67.496949
5982.639208	70.357830
5989.727643	72.315691
5996.816078	74.393808
6003.904513	76.292031
6010.992948	78.254330
6018.081383	78.021688
6025.169818	78.140483
6032.258253	77.642918
6039.346688	77.153177
6046.435124	76.769466
6053.523559	76.566392
6060.611994	76.045025
6067.700429	75.410009
6074.788864	72.646749
6081.877299	68.939166
6088.965734	65.514505
6096.054169	62.330660
6103.142604	59.130065
6110.231039	54.290447
6117.319474	49.406921
6124.407909	43.452649
6131.496345	37.762643
6138.584780	30.212565
6145.673215	21.675948
6152.761650	13.148549
6159.850085	4.508231
6166.938520	-6.689157
6174.026955	-47.945581
6181.115390	-99.011639
6188.203825	-94.942627
6195.292260	-132.859260
6202.380695	-146.315000
6209.469130	-146.315000
6216.557565	-146.315000
6223.646001	-146.315000
6230.734436	-146.315000
6237.822871	-146.315000
6244.911306	-146.315000
6251.999741	-146.315000
6259.088176	-146.315000
6266.176611	-146.315000
6273.265046	-146.315000
6280.353481	-146.315000
6287.441916	-146.315000
6294.530351	-146.315000
6301.618786	-146.315000
6308.707222	-146.315000
6315.795657	-146.315000
6322.884092	-146.315000
6329.972527	-146.315000
6337.060962	-146.315000
6344.149397	-146.315000
6351.237832	-146.315000
6358.326267	-146.315000
6365.414702	-146.315000
6372.503137	-146.315000
6379.591572	-146.315000
6386.680007	-146.315000
6393.768442	-146.315000
6400.856878	-146.315000
6407.945313	-146.315000
6415.033748	-146.315000
6422.122183	-146.315000
6429.210618	-146.315000
6436.299053	-146.315000
6443.387488	-146.315000
6450.475923	-141.822060
6457.564358	-125.855634
6464.652793	-115.070766
6471.741228	-103.519139
6478.829663	-91.658825
6485.918099	-80.049939
6493.006534	-70.225255
6500.094969	-61.773829
6507.183404	-53.631711
6514.271839	-46.535610
6521.360274	-40.854553
6528.448709	-34.910075
6535.537144	-30.442521
6542.625579	-26.178413
6549.714014	-22.664823
6556.802449	-18.998047
6563.890884	-15.279932
6570.979319	-11.979700
6578.067755	-9.313098
6585.156190	-7.137675
6592.244625	-4.662220
6599.333060	-2.204772
6606.421495	-0.151610
6613.509930	0.993240
6620.598365	2.116004
6627.686800	3.115375
6634.775235	3.719575
6641.863670	4.609158
6648.952105	5.664387
6656.040540	6.345903
6663.128976	6.919602
6670.217411	7.341070
6677.305846	8.219748
6684.394281	9.099543
6691.482716	9.288166
6698.571151	9.161546
6705.659586	9.413997
6712.748021	9.370116
6719.836456	8.369650
6726.924891	6.798245
6734.013326	7.109538
6741.101761	6.617126
6748.190196	5.765548
6755.278632	4.688175
6762.367067	3.621604
6769.455502	3.294538
6776.543937	2.646363
6783.632372	1.943045
6790.720807	1.022917
6797.809242	-0.958031
6804.897677	-3.002536
6811.986112	-4.616245
6819.074547	-6.477106
6826.162982	-8.751946
6833.251417	-10.857549
6840.339853	-13.300488
6847.428288	-16.084768
6854.516723	-19.534617
6861.605158	-23.301343
6868.693593	-27.612922
6875.782028	-32.172850
6882.870463	-37.564167
6889.958898	-43.433124
6897.047333	-49.667867
6904.135768	-56.828255
6911.224203	-64.097053
6918.312638	-71.909427
6925.401074	-80.184821
6932.489509	-91.854265
6939.577944	-104.910126
6946.666379	-123.380049
6953.754814	-142.874676
6960.843249	-146.315000
6967.931684	-146.315000
6975.020119	-146.315000
6982.108554	-146.315000
6989.196989	-146.315000
6996.285424	-146.315000
7003.373859	-146.315000
7010.462294	-146.315000
7017.550730	-146.315000
7024.639165	-146.315000
7031.727600	-146.315000
7038.816035	-146.315000
7045.904470	-146.315000
7052.992905	-146.315000
7060.081340	-146.315000
7067.169775	-146.315000
7074.258210	-146.315000
7081.346645	-146.315000
7088.435080	-146.315000
7095.523515	-146.315000
7102.611951	-146.315000
7109.700386	-146.315000
7116.788821	-146.315000
7123.877256	-146.315000
7130.965691	-146.315000
7138.054126	-146.315000
7145.142561	-146.315000
7152.230996	-146.315000
7159.319431	-146.315000
7166.407866	-146.315000
7173.496301	-146.315000
7180.584736	-146.315000
7187.673171	-146.315000
7194.761607	-146.315000
7201.850042	-146.315000
7208.938477	-146.315000
7216.026912	-146.315000
7223.115347	-146.315000
7230.203782	-146.315000
7237.292217	-146.315000
7244.380652	-146.315000
7251.469087	-146.315000
7258.557522	-146.315000
7265.645957	-146.315000
7272.734392	-146.315000
7279.822828	-146.315000
7286.911263	-146.315000
7293.999698	-146.315000
7301.088133	-146.315000
7308.176568	-146.315000
7315.265003	-146.315000
7322.353438	-146.315000
7329.441873	-146.315000
7336.530308	-146.315000
7343.618743	-146.315000
7350.707178	-146.315000
7357.795613	-146.315000
7364.884048	-146.315000
7371.972484	-146.315000
7379.060919	-146.315000
7386.149354	-146.315000
7393.237789	-146.315000
7400.326224	-146.315000
7407.414659	-146.315000
7414.503094	-146.315000
7421.591529	-146.315000
7428.679964	-146.315000
7435.768399	-146.315000
7442.856834	-146.315000
7449.945269	-146.315000
7457.033705	-146.315000
7464.122140	-146.315000
7471.210575	-146.315000
7478.299010	-146.315000
7485.387445	-146.315000
7492.475880	-146.315000
7499.564315	-146.315000
7506.652750	-146.315000
7513.741185	-146.315000
7520.829620	-146.315000
7527.918055	-146.315000
7535.006490	-146.315000
7542.094925	-146.315000
7549.183361	-146.315000
7556.271796	-146.315000
7563.360231	-146.315000
7570.448666	-146.315000
7577.537101	-146.315007
7584.625536	-127.718714
7591.713971	-89.892184
7598.802406	-52.273634
7605.890841	-15.080945
7612.979276	17.874502
7620.067711	35.341769
7627.156146	52.369489
7634.244582	60.415533
7641.333017	69.731398
7648.421452	77.072752
7655.509887	84.534427
7662.598322	91.376399
7669.686757	97.642037
7676.775192	102.936434
7683.863627	108.163178
7690.952062	112.817822
7698.040497	116.954034
7705.128932	120.846846
7712.217367	123.617777
7719.305802	126.064474
7726.394238	128.075909
7733.482673	130.350786
7740.571108	132.083516
7747.659543	133.801569
7754.747978	135.435233
7761.836413	136.896011
7768.924848	137.430683
7776.013283	137.601686
7783.101718	137.178058
7790.190153	136.349588
7797.278588	135.863817
7804.367023	135.877729
7811.455459	136.061264
7818.543894	134.006840
7825.632329	132.014280
7832.720764	129.879394
7839.809199	127.729793
7846.897634	126.218435
7853.986069	124.849293
7861.074504	121.724488
7868.162939	118.272924
7875.251374	115.591162
7882.339809	112.384618
7889.428244	109.198277
7896.516680	106.257445
7903.605115	103.335743
7910.693550	99.851597
7917.781985	96.133700
7924.870420	90.413493
7931.958855	84.872879
7939.047290	78.605109
7946.135725	72.118128
7953.224160	64.759059
7960.312595	58.065975
7967.401030	50.517525
7974.489465	-0.395930
7981.577900	-103.665078
7988.666336	-146.315000
7995.754771	-141.548254
8002.843206	-121.066094
8009.931641	-52.664345
8017.020076	-65.491032
8024.108511	-50.044228
8031.196946	-122.885520
8038.285381	-146.315000
8045.373816	-146.315000
8052.462251	-146.315000
8059.550686	-146.315000
8066.639121	-146.315000
8073.727557	-146.315000
8080.815992	-146.315000
8087.904427	-146.315000
8094.992862	-146.315000
8102.081297	-146.315000
8109.169732	-146.315000
8116.258167	-146.315000
8123.346602	-146.315000
8130.435037	-146.315000
8137.523472	-146.315000
8144.611907	-146.315000
8151.700342	-146.315000
8158.788777	-146.315000
8165.877213	-146.315000
8172.965648	-146.315000
8180.054083	-146.315000
8187.142518	-146.315000
8194.230953	-146.315000
8201.319388	-146.315000
8208.407823	-146.315000
8215.496258	-146.315000
8222.584693	-146.315000
8229.673128	-146.315000
8236.761563	-146.315000
8243.849998	-146.315000
8250.938434	-146.315000
8258.026869	-146.315000
8265.115304	-146.315000
8272.203739	-146.315000
8279.292174	-146.315000
8286.380609	-146.315000
8293.469044	-146.315000
8300.557479	-146.315000
8307.645914	-146.315000
8314.734349	-146.315000
8321.822784	-146.315000
8328.911219	-146.315000
8335.999654	-146.315000
8343.088090	-146.315000
8350.176525	-146.315000
8357.264960	-134.584509
8364.353395	-86.620134
8371.441830	-52.590532
8378.530265	-31.788474
8385.618700	-13.909870
8392.707135	-0.343546
8399.795570	10.088966
8406.884005	18.728372
8413.972440	27.220744
8421.060875	35.375489
8428.149311	44.139121
8435.237746	54.163828
8442.326181	60.717111
8449.414616	67.847852
8456.503051	75.348452
8463.591486	81.995758
8470.679921	87.080015
8477.768356	91.678269
8484.856791	95.570066
8491.945226	98.794186
8499.033661	102.035516
8506.122096	106.311908
8513.210531	110.779915
8520.298967	115.601191
8527.387402	118.193396
8534.475837	119.558035
8541.564272	120.380454
8548.652707	122.450089
8555.741142	121.946940
8562.829577	123.857754
8569.918012	125.289205
8577.006447	126.960254
8584.094882	128.533732
8591.183317	129.653321
8598.271752	130.854788
8605.360188	131.562150
8612.448623	131.020281
8619.537058	130.371368
8626.625493	129.732944
8633.713928	128.928297
8640.802363	127.169174
8647.890798	126.696250
8654.979233	127.660024
8662.067668	127.848676
8669.156103	128.483239
8676.244538	128.151480
8683.332973	126.200400
8690.421409	123.535680
8697.509844	121.132936
8704.598279	118.773722
8711.686714	116.117835
8718.775149	113.226839
8725.863584	109.796718
8732.952019	106.042904
8740.040454	102.352378
8747.128889	97.957826
8754.217324	93.343566
8761.305759	88.282672
8768.394194	82.776443
8775.482629	76.529803
8782.571065	70.166098
8789.659500	63.151831
8796.747935	54.694377
8803.836370	45.334917
8810.924805	33.326671
8818.013240	19.497050
8825.101675	-13.779310
8832.190110	-77.551618
8839.278545	-109.262908
8846.366980	-141.938279
8853.455415	-146.315000
8860.543850	-146.315000
8867.632286	-146.315000
8874.720721	-146.315000
8881.809156	-146.315000
8888.897591	-146.315000
8895.986026	-146.315000
8903.074461	-146.315000
8910.162896	-146.315000
8917.251331	-146.315000
8924.339766	-146.315000
8931.428201	-146.315000
8938.516636	-146.315000
8945.605071	-146.315000
8952.693506	-127.756930
8959.781942	-47.365153
8966.870377	8.817956
8973.958812	21.675788
8981.047247	34.069285
8988.135682	45.410408
8995.224117	55.908631
9002.312552	64.872402
9009.400987	71.579339
9016.489422	78.333857
9023.577857	84.862711
9030.666292	91.305309
9037.754727	96.359992
9044.843163	102.141859
9051.931598	106.171684
9059.020033	110.142119
9066.108468	113.206541
9073.196903	115.832941
9080.285338	118.317614
9087.373773	120.715227
9094.462208	122.962843
9101.550643	124.840951
9108.639078	126.783178
9115.727513	127.972485
9122.815948	129.066689
9129.904383	129.827463
9136.992819	130.782129
9144.081254	130.524497
9151.169689	130.129932
9158.258124	129.604201
9165.346559	129.246064
9172.434994	128.138328
9179.523429	126.448135
9186.611864	124.898399
9193.700299	123.152188
9200.788734	121.018601
9207.877169	118.706004
9214.965604	116.580147
9222.054040	113.546642
9229.142475	110.770982
9236.230910	107.888014
9243.319345	104.761458
9250.407780	100.676220
9257.496215	96.304470
9264.584650	91.573407
9271.673085	86.642665
9278.761520	80.962630
9285.849955	75.067376
9292.938390	67.761807
9300.026825	58.305704
9307.115260	47.152933
9314.203696	32.847637
9321.292131	18.221129
9328.380566	9.302566
9335.469001	2.896879
9342.557436	13.558668
9349.645871	24.312808
9356.734306	32.572290
9363.822741	40.419122
9370.911176	47.602808
9377.999611	53.939493
9385.088046	59.352079
9392.176481	64.079616
9399.264917	68.178589
9406.353352	70.940747
9413.441787	73.241600
9420.530222	75.220409
9427.618657	76.546583
9434.707092	78.703132
9441.795527	81.893969
9448.883962	79.595101
9455.972397	81.558648
9463.060832	86.842469
9470.149267	91.328030
9477.237702	94.010653
9484.326138	92.574829
9491.414573	90.594809
9498.503008	85.088215
9505.591443	80.478451
9512.679878	77.940081
9519.768313	75.632622
9526.856748	71.931542
9533.945183	68.395852
9541.033618	65.576355
9548.122053	63.088237
9555.210488	59.062704
9562.298923	55.113567
9569.387358	50.504636
9576.475794	45.619832
9583.564229	40.398393
9590.652664	34.401489
9597.741099	28.151324
9604.829534	20.092806
9611.917969	11.450480
9619.006404	4.022212
9626.094839	-3.883980
9633.183274	-15.194127
9640.271709	-24.878485
9647.360144	-38.656386
9654.448579	-54.128502
9661.537015	-65.121327
9668.625450	-89.780002
9675.713885	-127.346002
9682.802320	-146.315000
9689.890755	-146.315000
9696.979190	-146.315000
9704.067625	-146.315000
9711.156060	-146.315000
9718.244495	-146.315000
9725.332930	-146.315000
9732.421365	-146.315000
9739.509800	-146.315000
9746.598235	-146.315000
9753.686671	-146.315000
9760.775106	-146.315000
9767.863541	-146.315000
9774.951976	-146.315000
9782.040411	-146.315000
9789.128846	-146.315000
9796.217281	-146.315000
9803.305716	-146.315000
9810.394151	-146.315000
9817.482586	-146.315000
9824.571021	-146.315000
9831.659456	-146.315000
9838.747892	-146.315000
9845.836327	-146.315000
9852.924762	-146.315000
9860.013197	-146.315000
9867.101632	-146.315000
9874.190067	-146.315000
9881.278502	-146.315000
9888.366937	-146.315000
9895.455372	-146.315000
9902.543807	-146.315000
9909.632242	-146.315000
9916.720677	-146.315000
9923.809112	-146.315000
9930.897548	-146.315000
9937.985983	-146.315000
9945.074418	-146.315000
9952.162853	-146.315000
9959.251288	-146.315000
9966.339723	-118.176492
9973.428158	-46.060036
9980.516593	-10.700574
9987.605028	2.596278
9994.693463	14.130775
10001.781898	23.503592
10008.870333	32.189243
10015.958769	39.413773
10023.047204	46.318887
10030.135639	52.910387
10037.224074	58.706932
10044.312509	63.445936
10051.400944	68.043978
10058.489379	72.867654
10065.577814	77.532291
10072.666249	81.164996
10079.754684	84.215499
10086.843119	87.133771
10093.931554	89.992827
10101.019989	92.472814
10108.108425	94.457798
10115.196860	96.347153
10122.285295	98.534875
10129.373730	100.509983
10136.462165	101.065837
10143.550600	102.098789
10150.639035	102.115168
10157.727470	101.875943
10164.815905	102.496376
10171.904340	102.980643
10178.992775	102.454546
10186.081210	101.989191
10193.169646	101.017855
10200.258081	99.282299
10207.346516	97.443773
10214.434951	95.253861
10221.523386	92.883188
10228.611821	90.706217
10235.700256	88.273943
10242.788691	85.027065
10249.877126	81.572932
10256.965561	77.761231
10264.053996	73.809577
10271.142431	69.404149
10278.230867	65.126787
10285.319302	60.601681
10292.407737	54.433606
10299.496172	47.436214
10306.584607	40.152089
10313.673042	32.406126
10320.761477	23.307145
10327.849912	13.592096
10334.938347	1.626154
10342.026782	-16.956629
10349.115217	-114.256492
10356.203652	-146.315000
10363.292087	-146.315000
10370.380523	-146.315000
10377.468958	-146.315000
10384.557393	-146.315000
10391.645828	-146.315000
10398.734263	-146.315000
10405.822698	-146.315000
10412.911133	-146.315000
10419.999568	-146.315000
10427.088003	-146.315000
10434.176438	-146.315000
10441.264873	-146.315000
10448.353308	-146.315000
10455.441744	-146.315000
10462.530179	-146.315000
10469.618614	-146.315000
10476.707049	-146.315000
10483.795484	-146.315000
10490.883919	-146.315000
10497.972354	-146.315000
10505.060789	-146.315000
10512.149224	-146.315000
10519.237659	-146.315000
10526.326094	-146.315000
10533.414529	-146.315000
10540.502964	-146.315000
10547.591400	-146.315000
10554.679835	-146.315000
10561.768270	-146.315000
10568.856705	-146.315000
10575.945140	-146.315000
10583.033575	-146.315000
10590.122010	-146.315000
10597.210445	-146.315000
10604.298880	-146.315000
10611.387315	-146.315000
10618.475750	-146.315000
10625.564185	-114.526671
10632.652621	-81.575027
10639.741056	-111.383984
10646.829491	-136.535677
10653.917926	-112.960156
10661.006361	-122.786804
10668.094796	-75.260742
10675.183231	-30.279181
10682.271666	-42.610603
10689.360101	-35.498226
10696.448536	-29.890127
10703.536971	-25.243942
10710.625406	-19.503561
10717.713841	-16.043618
10724.802277	-12.228457
10731.890712	-12.102626
10738.979147	-10.265640
10746.067582	-7.265250
10753.156017	-4.424514
10760.244452	-3.049153
10767.332887	-1.276455
10774.421322	-2.150790
10781.509757	-3.890352
10788.598192	-4.883242
10795.686627	-4.813918
10802.775062	-5.255188
10809.863498	-8.932014
10816.951933	-11.419059
10824.040368	-15.523229
10831.128803	-22.279521
10838.217238	-49.332459
10845.305673	-30.120418
10852.394108	-77.452639
10859.482543	-132.185385
10866.570978	-146.315000
10873.659413	-146.315000
10880.747848	-146.315000
10887.836283	-146.315000
10894.924718	-146.315000
10902.013154	-146.315000
10909.101589	-146.315000
10916.190024	-146.315000
10923.278459	-146.315000
10930.366894	-146.315000
10937.455329	-146.315000
10944.543764	-146.315000
10951.632199	-139.010022
10958.720634	-73.499043
10965.809069	-38.244319
10972.897504	-20.679570
10979.985939	-5.665321
10987.074375	6.051872
10994.162810	15.280362
11001.251245	23.688076
11008.339680	31.079675
11015.428115	38.490777
11022.516550	45.930176
11029.604985	52.513311
11036.693420	58.759330
11043.781855	64.851520
11050.870290	69.559227
11057.958725	75.003000
11065.047160	79.524026
11072.135596	83.687206
11079.224031	87.535883
11086.312466	91.386763
11093.400901	94.695089
11100.489336	97.489449
11107.577771	100.255314
11114.666206	103.027720
11121.754641	105.857851
11128.843076	108.407943
11135.931511	110.499832
11143.019946	112.571627
11150.108381	113.945980
11157.196816	115.344952
11164.285252	116.393203
11171.373687	117.916627
11178.462122	119.176418
11185.550557	120.881318
11192.638992	122.155700
11199.727427	122.804722
11206.815862	123.120540
11213.904297	123.231197
11220.992732	123.062646
11228.081167	122.451957
11235.169602	121.434734
11242.258037	119.585734
11249.346473	118.392617
11256.434908	117.471065
11263.523343	116.799935
11270.611778	116.148198
11277.700213	114.927258
11284.788648	112.314185
11291.877083	109.542436
11298.965518	106.323061
11306.053953	103.062389
11313.142388	100.170152
11320.230823	96.851988
11327.319258	92.306380
11334.407693	87.902318
11341.496129	81.418504
11348.584564	69.934048
11355.672999	70.608842
11362.761434	67.148308
11369.849869	60.343844
11376.938304	52.878491
11384.026739	44.823557
11391.115174	35.955896
11398.203609	26.348299
11405.292044	14.569432
11412.380479	0.248443
11419.468914	-17.223320
11426.557350	-40.461718
11433.645785	-119.165346
11440.734220	-146.315000
11447.822655	-146.315000
11454.911090	-146.315000
11461.999525	-146.315000
11469.087960	-146.315000
11476.176395	-146.315000
11483.264830	-146.315000
11490.353265	-146.315000
11497.441700	-146.315000
11504.530135	-146.315000
11511.618570	-146.315000
11518.707006	-146.315000
11525.795441	-146.315000
11532.883876	-146.315000
11539.972311	-146.315000
11547.060746	-146.315000
11554.149181	-146.315000
11561.237616	-146.315000
11568.326051	-146.315000
11575.414486	-146.315000
11582.502921	-146.315000
11589.591356	-146.315000
11596.679791	-146.315000
11603.768227	-146.315000
11610.856662	-146.315000
11617.945097	-146.315000
11625.033532	-146.315000
11632.121967	-146.315000
11639.210402	-146.315000
11646.298837	-146.315000
11653.387272	-146.315000
11660.475707	-146.315000
11667.564142	-146.315000
11674.652577	-146.315000
11681.741012	-124.710529
11688.829447	-57.110047
11695.917883	-38.243560
11703.006318	-34.781055
11710.094753	-16.855519
11717.183188	-0.185090
11724.271623	10.899547
11731.360058	20.998227
11738.448493	26.729529
11745.536928	33.328327
11752.625363	44.693529
11759.713798	55.196890
11766.802233	59.789779
11773.890668	62.971143
11780.979104	69.204126
11788.067539	76.891297
11795.155974	81.997539
11802.244409	84.908964
11809.332844	88.650801
11816.421279	92.882721
11823.509714	96.366736
11830.598149	99.831606
11837.686584	103.624300
11844.775019	105.592256
11851.863454	107.636520
11858.951889	109.564515
11866.040325	111.032592
11873.128760	112.583619
11880.217195	114.497812
11887.305630	115.390249
11894.394065	115.757275
11901.482500	116.342863
11908.570935	117.108659
11915.659370	117.738799
11922.747805	118.087892
11929.836240	118.044873
11936.924675	117.991527
11944.013110	117.993556
11951.101545	116.450798
11958.189981	115.088400
11965.278416	113.715937
11972.366851	111.881228
11979.455286	109.911280
11986.543721	107.751907
11993.632156	105.470629
12000.720591	102.937543
12007.809026	100.113901
12014.897461	96.657775
12021.985896	92.823302
12029.074331	88.982391
12036.162766	84.967347
12043.251202	80.076047
12050.339637	75.382449
12057.428072	68.996096
12064.516507	62.084881
12071.604942	55.366390
12078.693377	48.302272
12085.781812	40.302787
12092.870247	32.139925
12099.958682	22.743344
12107.047117	10.911159
12114.135552	-3.476373
12121.223987	-23.647480
12128.312422	-49.140099
12135.400858	-121.220974
12142.489293	-146.315000
12149.577728	-146.315000
12156.666163	-146.315000
12163.754598	-146.315000
12170.843033	-146.315000
12177.931468	-146.315000
12185.019903	-125.728285
12192.108338	-50.877195
12199.196773	-35.741939
12206.285208	-15.702217
12213.373643	1.779304
12220.462079	18.568273
12227.550514	28.494849
12234.638949	37.932683
12241.727384	48.354415
12248.815819	57.766317
12255.904254	64.783138
12262.992689	71.537444
12270.081124	77.908528
12277.169559	83.972282
12284.257994	88.743882
12291.346429	92.719878
12298.434864	96.346285
12305.523299	99.768405
12312.611735	102.757533
12319.700170	105.459922
12326.788605	107.926457
12333.877040	109.295810
12340.965475	110.632874
12348.053910	111.412077
12355.142345	112.326425
12362.230780	112.645017
12369.319215	112.630528
12376.407650	111.670279
12383.496085	110.322274
12390.584520	108.248238
12397.672956	104.730956
12404.761391	101.590583
12411.849826	100.142957
12418.938261	98.380550
12426.026696	95.818648
12433.115131	92.841432
12440.203566	87.766334
12447.292001	82.590090
12454.380436	76.345961
12461.468871	70.305629
12468.557306	63.423331
12475.645741	55.860211
12482.734176	46.130170
12489.822612	33.835797
12496.911047	21.886189
12503.999482	11.605236
12511.087917	-1.741350
12518.176352	-46.039103
12525.264787	-129.821741
12532.353222	-114.995560
12539.441657	-146.178907
12546.530092	-130.481726
12553.618527	-146.315000
12560.706962	-109.203284
12567.795397	-17.227188
12574.883833	-8.405663
12581.972268	1.326969
12589.060703	19.519969
12596.149138	34.987924
12603.237573	49.241187
12610.326008	62.375168
12617.414443	74.111666
12624.502878	83.368994
12631.591313	92.023034
12638.679748	100.655594
12645.768183	108.919858
12652.856618	115.300298
12659.945054	121.445894
12667.033489	126.852524
12674.121924	132.097077
12681.210359	137.022937
12688.298794	141.630073
12695.387229	145.961556
12702.475664	149.727632
12709.564099	153.115799
12716.652534	156.055099
12723.740969	158.939869
12730.829404	161.526148
12737.917839	164.067809
12745.006274	166.154757
12752.094710	168.247982
12759.183145	169.451069
12766.271580	170.910548
12773.360015	171.840537
12780.448450	172.449496
12787.536885	172.939587
12794.625320	173.326364
12801.713755	173.510169
12808.802190	173.100343
12815.890625	172.296594
12822.979060	171.463730
12830.067495	170.353395
12837.155931	169.160972
12844.244366	167.708317
12851.332801	165.943501
12858.421236	164.064131
12865.509671	161.906597
12872.598106	159.434960
12879.686541	156.276003
12886.774976	152.870152
12893.863411	149.287078
12900.951846	145.127444
12908.040281	140.845469
12915.128716	137.000026
12922.217151	132.650135
12929.305587	127.123834
12936.394022	121.387715
12943.482457	114.360055
12950.570892	107.409535
12957.659327	99.526487
12964.747762	90.627442
12971.836197	80.804633
12978.924632	70.647132
12986.013067	57.118776
12993.101502	39.780501
13000.189937	21.461722
13007.278372	-37.799626
13014.366808	-124.872321
13021.455243	-146.315000
13028.543678	-145.706471
13035.632113	-146.315000
13042.720548	-146.315000
13049.808983	-146.315000
13056.897418	-146.315000
13063.985853	-146.315000
13071.074288	-146.315000
13078.162723	-146.315000
13085.251158	-146.315000
13092.339593	-146.315000
13099.428028	-146.315000
13106.516464	-126.864377
13113.604899	-39.034244
13120.693334	6.739001
13127.781769	19.124046
13134.870204	32.456452
13141.958639	44.475857
13149.047074	56.286197
13156.135509	66.120151
13163.223944	75.339890
13170.312379	84.028154
13177.400814	92.087650
13184.489249	99.572944
13191.577685	106.442688
13198.666120	113.276149
13205.754555	119.857759
13212.842990	125.832286
13219.931425	131.032046
13227.019860	136.365455
13234.108295	141.317269
13241.196730	145.968709
