# Supplementary material for: Surface roughness data of microsphere-based coatings developed to counter the urban heat island phenomenon
Source: Data Brief. 2025 Sep 15;63:112061. doi: 10.1016/j.dib.2025.112061 (PMC12528914; doi:10.1016/j.dib.2025.112061)
Supplement: Supplementary file 1 [file mmc1.zip › Ceramic_medium_Parameters.csv]

Name	Value	Unit	Context	Frame Number	Studiable name	;
Sq	50.46940368	µm		6	B_Ceramic_medium 150-250_Height > Leveled (LS-plane) > Thresholded (1482.593 µm ; 1789.919 µm) > Filled-in non-measured points
Ssk	0.5723877964	<no unit>		6	B_Ceramic_medium 150-250_Height > Leveled (LS-plane) > Thresholded (1482.593 µm ; 1789.919 µm) > Filled-in non-measured points
Sku	3.977216791	<no unit>		6	B_Ceramic_medium 150-250_Height > Leveled (LS-plane) > Thresholded (1482.593 µm ; 1789.919 µm) > Filled-in non-measured points
Sp	243.2267168	µm		6	B_Ceramic_medium 150-250_Height > Leveled (LS-plane) > Thresholded (1482.593 µm ; 1789.919 µm) > Filled-in non-measured points
Sv	129.5670827	µm		6	B_Ceramic_medium 150-250_Height > Leveled (LS-plane) > Thresholded (1482.593 µm ; 1789.919 µm) > Filled-in non-measured points
Sz	372.7937995	µm		6	B_Ceramic_medium 150-250_Height > Leveled (LS-plane) > Thresholded (1482.593 µm ; 1789.919 µm) > Filled-in non-measured points
Sa	38.85355296	µm		6	B_Ceramic_medium 150-250_Height > Leveled (LS-plane) > Thresholded (1482.593 µm ; 1789.919 µm) > Filled-in non-measured points
Sdq	2.73407307	<no unit>		6	B_Ceramic_medium 150-250_Height > Leveled (LS-plane) > Thresholded (1482.593 µm ; 1789.919 µm) > Filled-in non-measured points
Sdr	118.2276259	%		6	B_Ceramic_medium 150-250_Height > Leveled (LS-plane) > Thresholded (1482.593 µm ; 1789.919 µm) > Filled-in non-measured points
