# Supplementary material for: Surface roughness data of microsphere-based coatings developed to counter the urban heat island phenomenon
Source: Data Brief. 2025 Sep 15;63:112061. doi: 10.1016/j.dib.2025.112061 (PMC12528914; doi:10.1016/j.dib.2025.112061)
Supplement: Supplementary file 1 [file mmc1.zip › Ceramic_medium_Section.txt]

0.000000	-81.224367
7.071068	-81.224367
14.142135	-81.224367
21.213203	-52.718109
28.284271	-25.588452
35.355338	-18.104833
42.426406	-12.527997
49.497474	-5.438215
56.568541	-0.093646
63.639609	4.823970
70.710677	9.358901
77.781744	14.405462
84.852812	18.666761
91.923879	17.948854
98.994947	16.696197
106.066015	18.206607
113.137082	20.455112
120.208150	19.767871
127.279218	19.832566
134.350285	16.836108
141.421353	13.096871
148.492421	8.944061
155.563488	3.825282
162.634556	-2.916574
169.705624	-12.199503
176.776691	-63.968151
183.847759	-81.224367
190.918827	-81.224367
197.989894	-81.224367
205.060962	-81.224367
212.132030	-81.224367
219.203097	-81.224367
226.274165	-81.224367
233.345233	-81.224367
240.416300	-81.224367
247.487368	-81.224367
254.558436	-81.224367
261.629503	-65.333469
268.700571	-55.288724
275.771638	-43.875664
282.842706	-32.915200
289.913774	-25.525616
296.984841	-18.863298
304.055909	-15.759734
311.126977	-11.835748
318.198044	-9.747198
325.269112	-7.880620
332.340180	-7.905305
339.411247	-7.461125
346.482315	-9.592235
353.553383	-11.404760
360.624450	-16.473736
367.695518	-20.458693
374.766586	-22.925574
381.837653	-23.431302
388.908721	-17.274330
395.979789	-9.616539
403.050856	-4.575346
410.121924	-0.443561
417.192992	6.945332
424.264059	5.074236
431.335127	8.773391
438.406195	10.142772
445.477262	9.791755
452.548330	10.969110
459.619397	8.714589
466.690465	5.497154
473.761533	3.194270
480.832600	-0.826403
487.903668	-6.896934
494.974736	-13.711671
502.045803	-24.296123
509.116871	-42.158075
516.187939	-58.586598
523.259006	-81.224367
530.330074	-61.831666
537.401142	-48.762528
544.472209	-27.106470
551.543277	-14.509866
558.614345	-9.656787
565.685412	-8.622801
572.756480	-1.961125
579.827548	2.044367
586.898615	4.093180
593.969683	1.160927
601.040751	5.649717
608.111818	6.276154
615.182886	7.355806
622.253954	7.955706
629.325021	9.781531
636.396089	7.415119
643.467156	2.857664
650.538224	-1.154969
657.609292	-5.996000
664.680359	-11.389982
671.751427	-10.581650
678.822495	-9.767149
685.893562	-3.902601
692.964630	2.384065
700.035698	5.988917
707.106765	10.311980
714.177833	11.888937
721.248901	13.811744
728.319968	11.308786
735.391036	9.168100
742.462104	6.026990
749.533171	2.680725
756.604239	1.119627
763.675307	-3.747394
770.746374	-61.855126
777.817442	-81.224367
784.888510	-81.224367
791.959577	-81.224367
799.030645	-81.224367
806.101713	-81.224367
813.172780	-81.224367
820.243848	-81.224367
827.314915	-81.224367
834.385983	-81.224367
841.457051	-81.224367
848.528118	-81.224367
855.599186	-60.398381
862.670254	2.079593
869.741321	11.133382
876.812389	23.714842
883.883457	32.475580
890.954524	40.750859
898.025592	47.601002
905.096660	54.790879
912.167727	58.316215
919.238795	62.526271
926.309863	65.126859
933.380930	68.073349
940.451998	69.061092
947.523066	70.401256
954.594133	71.382139
961.665201	72.251536
968.736269	70.905651
975.807336	69.491741
982.878404	67.216785
989.949472	65.131579
997.020539	61.557089
1004.091607	57.802641
1011.162674	51.923921
1018.233742	46.111135
1025.304810	37.100909
1032.375877	27.244263
1039.446945	13.056190
1046.518013	1.736142
1053.589080	-52.444930
1060.660148	-81.224367
1067.731216	-81.224367
1074.802283	-81.224367
1081.873351	-81.224367
1088.944419	-81.224367
1096.015486	-76.877405
1103.086554	-63.836526
1110.157622	-57.230078
1117.228689	-52.402859
1124.299757	-41.673949
1131.370825	-31.523640
1138.441892	-25.301684
1145.512960	-19.727039
1152.584028	-15.933409
1159.655095	-11.702047
1166.726163	-2.402020
1173.797231	14.406780
1180.868298	31.010261
1187.939366	51.269376
1195.010433	60.702650
1202.081501	69.036054
1209.152569	72.510290
1216.223636	80.357925
1223.294704	85.449648
1230.365772	91.388467
1237.436839	81.699999
1244.507907	76.700395
1251.578975	72.284017
1258.650042	65.722609
1265.721110	44.105316
1272.792178	-4.078387
1279.863245	-8.866244
1286.934313	-8.448118
1294.005381	-12.689502
1301.076448	-16.921829
1308.147516	-21.154941
1315.218584	-26.036977
1322.289651	-35.731008
1329.360719	-44.362124
1336.431787	-50.036181
1343.502854	-54.285101
1350.573922	-57.999711
1357.644990	-60.105914
1364.716057	-60.124683
1371.787125	-58.728159
1378.858192	-58.190383
1385.929260	-57.634457
1393.000328	-55.456793
1400.071395	-53.775937
1407.142463	-54.168175
1414.213531	-54.471234
1421.284598	-51.789853
1428.355666	-48.289872
1435.426734	-45.530905
1442.497801	-37.131834
1449.568869	-24.887528
1456.639937	-10.055409
1463.711004	-0.422327
1470.782072	12.289871
1477.853140	21.425079
1484.924207	29.940004
1491.995275	34.498310
1499.066343	39.747618
1506.137410	42.411411
1513.208478	45.141485
1520.279546	46.884681
1527.350613	48.965881
1534.421681	48.766404
1541.492749	48.432219
1548.563816	49.349609
1555.634884	47.650690
1562.705951	42.329624
1569.777019	37.502139
1576.848087	31.494848
1583.919154	24.884675
1590.990222	17.714115
1598.061290	10.382677
1605.132357	6.446255
1612.203425	-1.533171
1619.274493	-6.857096
1626.345560	-8.101590
1633.416628	-10.272646
1640.487696	-12.717105
1647.558763	-3.459985
1654.629831	2.586892
1661.700899	7.448134
1668.771966	12.331445
1675.843034	16.747116
1682.914102	21.479407
1689.985169	23.666156
1697.056237	26.029635
1704.127305	26.111220
1711.198372	26.564184
1718.269440	25.419526
1725.340508	24.803436
1732.411575	22.688465
1739.482643	20.879853
1746.553710	15.437452
1753.624778	9.627815
1760.695846	2.676092
1767.766913	-3.651031
1774.837981	-42.488889
1781.909049	-81.224367
1788.980116	-81.224367
1796.051184	-81.224367
1803.122252	-81.224367
1810.193319	-81.224367
1817.264387	-81.224367
1824.335455	-81.224367
1831.406522	-81.224367
1838.477590	-81.224367
1845.548658	-81.224367
1852.619725	-81.224367
1859.690793	-81.224367
1866.761861	-81.224367
1873.832928	-81.224367
1880.903996	-81.224367
1887.975064	-81.224367
1895.046131	-81.224367
1902.117199	-81.224367
1909.188267	-81.224367
1916.259334	-81.224367
1923.330402	-81.224367
1930.401469	-81.224367
1937.472537	-81.224367
1944.543605	-71.365913
1951.614672	-66.723400
1958.685740	-56.614745
1965.756808	-46.410916
1972.827875	-38.815320
1979.898943	-28.565146
1986.970011	-14.950746
1994.041078	-2.814850
2001.112146	6.671050
2008.183214	15.942459
2015.254281	20.928870
2022.325349	26.781407
2029.396417	31.238407
2036.467484	36.507515
2043.538552	39.931258
2050.609620	43.777968
2057.680687	45.666508
2064.751755	47.822210
2071.822823	47.258408
2078.893890	48.222575
2085.964958	48.122444
2093.036026	49.103666
2100.107093	47.560329
2107.178161	46.213024
2114.249228	42.363006
2121.320296	38.843615
2128.391364	33.905205
2135.462431	28.982127
2142.533499	21.849871
2149.604567	15.196379
2156.675634	6.780354
2163.746702	-1.200080
2170.817770	-3.662394
2177.888837	-8.083735
2184.959905	-16.742426
2192.030973	-4.624954
2199.102040	-3.687072
2206.173108	-2.630988
2213.244176	-0.517659
2220.315243	-2.761791
2227.386311	3.182828
2234.457379	7.318930
2241.528446	10.009526
2248.599514	12.368567
2255.670582	14.817615
2262.741649	16.184662
2269.812717	15.113469
2276.883785	13.909404
2283.954852	12.077310
2291.025920	9.939938
2298.096987	4.558464
2305.168055	-0.628007
2312.239123	-9.276337
2319.310190	-18.373631
2326.381258	-25.694441
2333.452326	-22.870980
2340.523393	-40.769412
2347.594461	-51.710927
2354.665529	-60.109631
2361.736596	-65.020064
2368.807664	-65.873674
2375.878732	-63.757420
2382.949799	-58.607659
2390.020867	-48.589329
2397.091935	-43.021513
2404.163002	-33.614697
2411.234070	-25.537627
2418.305138	-17.685064
2425.376205	-13.763995
2432.447273	-9.615580
2439.518341	-7.742698
2446.589408	-7.987106
2453.660476	-7.693371
2460.731544	-7.210686
2467.802611	-7.924277
2474.873679	-9.762394
2481.944746	-13.098571
2489.015814	-16.920027
2496.086882	6.063563
2503.157949	35.082877
2510.229017	37.476618
2517.300085	41.301028
2524.371152	46.679000
2531.442220	49.550239
2538.513288	50.488928
2545.584355	52.668292
2552.655423	50.870466
2559.726491	49.913569
2566.797558	42.298534
2573.868626	41.717469
2580.939694	25.381547
2588.010761	28.038935
2595.081829	-4.691040
2602.152897	-61.005551
2609.223964	-57.675397
2616.295032	-55.204733
2623.366100	-55.535402
2630.437167	-55.042197
2637.508235	-55.378148
2644.579303	-56.836493
2651.650370	-51.862972
2658.721438	-46.177279
2665.792505	-27.313066
2672.863573	-10.902253
2679.934641	-3.926508
2687.005708	1.876341
2694.076776	5.311266
2701.147844	8.029235
2708.218911	8.608413
2715.289979	8.823633
2722.361047	5.992405
2729.432114	3.392609
2736.503182	-1.889815
2743.574250	-7.139606
2750.645317	-14.397097
2757.716385	-22.648843
2764.787453	-31.786811
2771.858520	-39.478308
2778.929588	-29.517619
2786.000656	-29.536324
2793.071723	-37.489544
2800.142791	-48.559809
2807.213859	-39.991284
2814.284926	-35.076839
2821.355994	-29.018903
2828.427062	-22.634764
2835.498129	-25.266523
2842.569197	-24.210014
2849.640264	-23.052293
2856.711332	-24.427460
2863.782400	-27.316164
2870.853467	-30.055050
2877.924535	-36.036524
2884.995603	-41.199997
2892.066670	-47.123764
2899.137738	-54.407475
2906.208806	-59.931670
2913.279873	-61.474582
2920.350941	-63.907390
2927.422009	-63.728570
2934.493076	-62.111034
2941.564144	-58.560897
2948.635212	-49.665249
2955.706279	-42.399385
2962.777347	-31.000793
2969.848415	-14.159656
2976.919482	-2.971283
2983.990550	8.044748
2991.061618	13.618846
2998.132685	18.817285
3005.203753	23.210361
3012.274821	26.594417
3019.345888	26.963288
3026.416956	25.597884
3033.488023	27.817691
3040.559091	29.493179
3047.630159	26.022963
3054.701226	22.473893
3061.772294	17.504011
3068.843362	11.741892
3075.914429	1.936526
3082.985497	-9.154893
3090.056565	-15.480027
3097.127632	-10.180938
3104.198700	-33.830364
3111.269768	-48.904593
3118.340835	-35.573841
3125.411903	-29.768347
3132.482971	-24.970864
3139.554038	-23.948161
3146.625106	-19.381822
3153.696174	-20.293809
3160.767241	-14.297427
3167.838309	-9.954384
3174.909377	-9.153697
3181.980444	-10.782373
3189.051512	-7.288257
3196.122580	-5.984176
3203.193647	-23.564361
3210.264715	-9.374458
3217.335782	-43.408218
3224.406850	-81.224367
3231.477918	-81.224367
3238.548985	-81.224367
3245.620053	-81.224367
3252.691121	-81.224367
3259.762188	-81.224367
3266.833256	-81.224367
3273.904324	-81.224367
3280.975391	-81.224367
3288.046459	-81.224367
3295.117527	-81.224367
3302.188594	-81.224367
3309.259662	-81.224367
3316.330730	-60.945027
3323.401797	-36.073026
3330.472865	-26.124982
3337.543933	-16.877056
3344.615000	-11.713547
3351.686068	-6.756792
3358.757136	-1.849444
3365.828203	2.561904
3372.899271	-2.050052
3379.970339	-1.877336
3387.041406	-0.923263
3394.112474	-1.656243
3401.183541	-7.472401
3408.254609	-12.303626
3415.325677	-19.478113
3422.396744	-26.151512
3429.467812	-33.340056
3436.538880	-32.113071
3443.609947	-31.529232
3450.681015	-25.876596
3457.752083	-21.840158
3464.823150	-17.626118
3471.894218	-13.470130
3478.965286	-9.090428
3486.036353	-8.691409
3493.107421	-9.284464
3500.178489	-8.592979
3507.249556	-7.405940
3514.320624	-10.617092
3521.391692	-13.473567
3528.462759	-19.263440
3535.533827	-25.424231
3542.604895	-33.023011
3549.675962	-40.556714
3556.747030	-67.385250
3563.818098	-81.224367
3570.889165	-81.224367
3577.960233	-81.224367
3585.031300	-81.224367
3592.102368	-81.224367
3599.173436	-81.224367
3606.244503	-81.224367
3613.315571	-81.224367
3620.386639	-81.224367
3627.457706	-81.224367
3634.528774	-81.224367
3641.599842	-81.224367
3648.670909	-81.224367
3655.741977	-81.224367
3662.813045	-81.224367
3669.884112	-79.057807
3676.955180	-81.224367
3684.026248	-76.908806
3691.097315	-81.224367
3698.168383	-73.526407
3705.239451	-70.751156
3712.310518	-69.142929
3719.381586	-67.335232
3726.452654	-67.518987
3733.523721	-63.295529
3740.594789	-59.436908
3747.665857	-54.961946
3754.736924	-51.816188
3761.807992	-48.151085
3768.879059	-39.307984
3775.950127	-30.107612
3783.021195	-25.365897
3790.092262	-20.608497
3797.163330	-18.999383
3804.234398	-17.297689
3811.305465	-18.493389
3818.376533	-19.607180
3825.447601	-23.108587
3832.518668	-26.826605
3839.589736	-33.314319
3846.660804	-40.182461
3853.731871	-46.644322
3860.802939	-46.853482
3867.874007	-72.631648
3874.945074	-81.224367
3882.016142	-81.224367
3889.087210	-81.224367
3896.158277	-81.224367
3903.229345	-81.224367
3910.300413	-81.224367
3917.371480	-81.224367
3924.442548	-81.224367
3931.513616	-81.224367
3938.584683	-81.224367
3945.655751	-81.224367
3952.726818	-81.224367
3959.797886	-81.224367
3966.868954	-81.224367
3973.940021	-81.224367
3981.011089	-81.224367
3988.082157	-81.224367
3995.153224	-81.224367
4002.224292	-81.224367
4009.295360	-81.224367
4016.366427	-81.224367
4023.437495	-81.224367
4030.508563	-81.224367
4037.579630	-45.350400
4044.650698	-27.187047
4051.721766	-19.099601
4058.792833	-12.069010
4065.863901	-8.151832
4072.934969	-3.743712
4080.006036	-1.973914
4087.077104	-0.450535
4094.148172	-0.153262
4101.219239	0.235380
4108.290307	-1.355202
4115.361375	-2.959611
4122.432442	-7.144794
4129.503510	-11.388246
4136.574577	-17.042451
4143.645645	-22.950858
4150.716713	-26.139616
4157.787780	-21.399854
4164.858848	-25.410692
4171.929916	-26.910762
4179.000983	-33.390809
4186.072051	-37.320668
4193.143119	-39.521158
4200.214186	-14.276308
4207.285254	81.204207
4214.356322	156.409309
4221.427389	162.606515
4228.498457	169.440720
4235.569525	173.257118
4242.640592	177.969263
4249.711660	179.515093
4256.782728	181.385677
4263.853795	180.737719
4270.924863	180.640808
4277.995931	178.071390
4285.066998	175.897444
4292.138066	170.829138
4299.209134	166.468608
4306.280201	102.565816
4313.351269	127.999154
4320.422336	127.650414
4327.493404	118.120597
4334.564472	131.303239
4341.635539	143.054686
4348.706607	145.805028
4355.777675	146.215862
4362.848742	90.595273
4369.919810	77.368369
4376.990878	74.830077
4384.061945	72.423258
4391.133013	73.844813
4398.204081	71.893278
4405.275148	64.674530
4412.346216	57.120825
4419.417284	49.061019
4426.488351	29.920550
4433.559419	14.746925
4440.630487	6.991906
4447.701554	12.885397
4454.772622	13.825088
4461.843690	16.847990
4468.914757	17.209454
4475.985825	46.969241
4483.056893	77.746917
4490.127960	81.364797
4497.199028	81.678988
4504.270095	75.425250
4511.341163	64.839032
4518.412231	54.552819
4525.483298	42.383620
4532.554366	48.488225
4539.625434	56.088050
4546.696501	62.067629
4553.767569	68.368266
4560.838637	70.543228
4567.909704	72.222867
4574.980772	72.395842
4582.051840	73.729378
4589.122907	71.995304
4596.193975	70.670652
4603.265043	69.470313
4610.336110	68.759460
4617.407178	62.866501
4624.478246	57.905834
4631.549313	50.394497
4638.620381	43.476466
4645.691449	34.050930
4652.762516	35.685234
4659.833584	15.775240
4666.904652	-5.189966
4673.975719	3.887888
4681.046787	-11.181729
4688.117854	-24.221528
4695.188922	-30.137024
4702.259990	-27.238059
4709.331057	-28.894404
4716.402125	-29.017397
4723.473193	-28.812920
4730.544260	-28.658303
4737.615328	-28.150284
4744.686396	-29.920334
4751.757463	-31.561893
4758.828531	-37.053959
4765.899599	-42.452755
4772.970666	-48.958020
4780.041734	-54.706614
4787.112802	-55.681279
4794.183869	-62.308104
4801.254937	-63.903131
4808.326005	-63.004417
4815.397072	-53.483852
4822.468140	-44.243534
4829.539208	-39.282434
4836.610275	-33.316862
4843.681343	-30.607359
4850.752411	-29.535805
4857.823478	-27.867148
4864.894546	-26.464788
4871.965613	-33.125167
4879.036681	-38.028790
4886.107749	-43.691477
4893.178816	-49.228612
4900.249884	-59.414803
4907.320952	-70.092938
4914.392019	-78.441508
4921.463087	-81.224367
4928.534155	-81.224367
4935.605222	-81.224367
4942.676290	-81.224367
4949.747358	-81.224367
4956.818425	-81.224367
4963.889493	-81.224367
4970.960561	-81.224367
4978.031628	-81.224367
4985.102696	-81.224367
4992.173764	-81.224367
4999.244831	-81.224367
5006.315899	-81.224367
5013.386967	-81.224367
5020.458034	-81.224367
5027.529102	-74.896055
5034.600170	-69.042250
5041.671237	-61.723832
5048.742305	-58.899853
5055.813372	-51.524304
5062.884440	-49.123589
5069.955508	-49.173319
5077.026575	-47.203908
5084.097643	-45.509081
5091.168711	-44.342476
5098.239778	2.897415
5105.310846	21.161750
5112.381914	32.288972
5119.452981	42.994371
5126.524049	50.144886
5133.595117	57.365371
5140.666184	63.155856
5147.737252	68.931520
5154.808320	71.979092
5161.879387	75.685042
5168.950455	77.240181
5176.021523	78.591442
5183.092590	78.920656
5190.163658	79.891934
5197.234726	78.321995
5204.305793	76.891311
5211.376861	74.583500
5218.447929	72.978680
5225.518996	69.147800
5232.590064	65.413526
5239.661131	59.544663
5246.732199	53.527191
5253.803267	43.677354
5260.874334	33.554865
5267.945402	14.853065
5275.016470	-10.825301
5282.087537	-21.100362
5289.158605	-25.835123
5296.229673	-25.257913
5303.300740	-24.382226
5310.371808	-27.114576
5317.442876	-30.113340
5324.513943	-35.676616
5331.585011	-41.515593
5338.656079	-44.559555
5345.727146	-51.562924
5352.798214	-73.809010
5359.869282	-81.224367
5366.940349	-81.224367
5374.011417	-81.224367
5381.082485	-81.224367
5388.153552	-81.224367
5395.224620	-81.224367
5402.295688	-81.224367
5409.366755	-81.224367
5416.437823	-81.224367
5423.508890	-81.224367
5430.579958	-81.224367
5437.651026	-81.224367
5444.722093	-81.224367
5451.793161	-51.504822
5458.864229	-19.159404
5465.935296	-9.171191
5473.006364	-2.195446
5480.077432	4.086551
5487.148499	7.979231
5494.219567	11.270282
5501.290635	13.067027
5508.361702	13.526626
5515.432770	14.229640
5522.503838	12.418960
5529.574905	11.462928
5536.645973	7.021620
5543.717041	2.558517
5550.788108	-4.743523
5557.859176	-12.867709
5564.930244	-21.602155
5572.001311	-33.513521
5579.072379	-33.735313
5586.143447	-35.018685
5593.214514	-31.697120
5600.285582	-25.874298
5607.356649	-20.538232
5614.427717	-14.003101
5621.498785	-11.900631
5628.569852	-8.624336
5635.640920	-7.200137
5642.711988	-4.180291
5649.783055	-4.743430
5656.854123	-4.132808
5663.925191	-7.198876
5670.996258	-9.267676
5678.067326	-15.772451
5685.138394	-20.013165
5692.209461	-49.016353
5699.280529	-81.224367
5706.351597	-68.728528
5713.422664	-81.224367
5720.493732	-62.207187
5727.564800	-29.125814
5734.635867	-15.110861
5741.706935	-2.966722
5748.778003	5.064905
5755.849070	11.934351
5762.920138	16.655207
5769.991206	20.804832
5777.062273	22.696196
5784.133341	24.226081
5791.204408	25.156614
5798.275476	26.492189
5805.346544	24.330701
5812.417611	22.236820
5819.488679	18.796232
5826.559747	15.636474
5833.630814	8.228748
5840.701882	1.246871
5847.772950	-10.343380
5854.844017	-23.494852
5861.915085	-32.708186
5868.986153	-49.385952
5876.057220	-47.528366
5883.128288	-47.369657
5890.199356	-45.305087
5897.270423	-41.725279
5904.341491	1.499911
5911.412559	38.287616
5918.483626	62.189960
5925.554694	80.824240
5932.625762	88.984552
5939.696829	95.020476
5946.767897	97.191115
5953.838965	98.704687
5960.910032	97.904324
5967.981100	96.574340
5975.052167	68.896705
5982.123235	6.082938
5989.194303	5.633095
5996.265370	-4.878131
6003.336438	-10.494762
6010.407506	-48.484975
6017.478573	-6.263307
6024.549641	-9.442864
6031.620709	-24.790978
6038.691776	-9.829597
6045.762844	-17.259602
6052.833912	-21.148413
6059.904979	-24.054381
6066.976047	-22.996661
6074.047115	-16.949446
6081.118182	-12.167635
6088.189250	-10.860124
6095.260318	-7.687383
6102.331385	-5.541941
6109.402453	-4.078913
6116.473521	-4.299436
6123.544588	-4.991520
6130.615656	-7.339227
6137.686724	-9.377736
6144.757791	-15.136763
6151.828859	-20.234005
6158.899926	-25.723334
6165.970994	-29.420860
6173.042062	-28.354848
6180.113129	-25.449824
6187.184197	-19.375229
6194.255265	-13.769889
6201.326332	-9.851926
6208.397400	-6.165798
6215.468468	-3.238071
6222.539535	-0.986013
6229.610603	-0.843335
6236.681671	-0.195305
6243.752738	-2.012044
6250.823806	-4.036575
6257.894874	-6.994327
6264.965941	-9.652630
6272.037009	-11.489342
6279.108077	-12.648065
6286.179144	2.272967
6293.250212	14.687150
6300.321280	21.975659
6307.392347	30.344260
6314.463415	36.313090
6321.534483	40.254246
6328.605550	45.940458
6335.676618	51.169620
6342.747685	52.380033
6349.818753	54.103796
6356.889821	54.492381
6363.960888	55.131304
6371.031956	52.840929
6378.103024	51.485209
6385.174091	49.192240
6392.245159	48.278459
6399.316227	39.825571
6406.387294	33.449280
6413.458362	25.153466
6420.529430	19.650166
6427.600497	-3.679355
6434.671565	-25.601429
6441.742633	-55.181813
6448.813700	-81.224367
6455.884768	-81.224367
6462.955836	-81.224367
6470.026903	-81.224367
6477.097971	-81.224367
6484.169039	-81.224367
6491.240106	-81.224367
6498.311174	-81.224367
6505.382242	-81.224367
6512.453309	-81.224367
6519.524377	-81.224367
6526.595444	-81.224367
6533.666512	-81.224367
6540.737580	-81.224367
6547.808647	-81.224367
6554.879715	-81.224367
6561.950783	-81.224367
6569.021850	-81.224367
6576.092918	-81.224367
6583.163986	-81.224367
6590.235053	-81.224367
6597.306121	-81.224367
6604.377189	-81.224367
6611.448256	-81.224367
6618.519324	-81.224367
6625.590392	-58.733707
6632.661459	-81.224367
6639.732527	-34.847922
6646.803595	5.115932
6653.874662	6.275995
6660.945730	10.037598
6668.016798	11.786788
6675.087865	11.841764
6682.158933	19.315159
6689.230001	22.903671
6696.301068	24.751832
6703.372136	25.996823
6710.443203	31.849100
6717.514271	39.228936
6724.585339	44.645009
6731.656406	49.519588
6738.727474	52.967770
6745.798542	57.256831
6752.869609	58.697782
6759.940677	60.820801
6767.011745	61.111395
6774.082812	61.127665
6781.153880	61.005428
6788.224948	61.370776
6795.296015	58.485826
6802.367083	56.034746
6809.438151	50.863002
6816.509218	46.062579
6823.580286	41.532417
6830.651354	38.135082
6837.722421	38.591425
6844.793489	39.069779
6851.864557	47.087573
6858.935624	57.768416
6866.006692	56.871445
6873.077760	60.266129
6880.148827	57.570503
6887.219895	55.743763
6894.290962	50.369523
6901.362030	45.561895
6908.433098	36.240432
6915.504165	27.174610
6922.575233	15.459802
6929.646301	5.588314
6936.717368	5.792820
6943.788436	5.625760
6950.859504	14.867029
6957.930571	22.618200
6965.001639	28.837021
6972.072707	34.657012
6979.143774	38.978727
6986.214842	43.030959
6993.285910	45.566932
7000.356977	48.048310
7007.428045	49.203502
7014.499113	50.468790
7021.570180	50.188759
7028.641248	49.802198
7035.712316	48.605980
7042.783383	47.430447
7049.854451	43.657209
7056.925519	39.707002
7063.996586	33.477128
7071.067654	27.185807
7078.138721	18.270459
7085.209789	9.328704
7092.280857	-2.317114
7099.351924	-15.539370
7106.422992	-18.932324
7113.494060	-18.207284
7120.565127	-15.049328
7127.636195	-10.142751
7134.707263	-6.779453
7141.778330	-3.546937
7148.849398	-4.161269
7155.920466	-2.035706
7162.991533	-4.157169
7170.062601	-5.892540
7177.133669	-11.665114
7184.204736	-16.393506
7191.275804	-18.604947
7198.346872	-18.192182
7205.417939	-13.426459
7212.489007	-4.605111
7219.560075	4.458218
7226.631142	13.416574
7233.702210	19.531698
7240.773278	26.032388
7247.844345	30.329288
7254.915413	35.232918
7261.986480	38.242187
7269.057548	41.327133
7276.128616	43.366636
7283.199683	45.594801
7290.270751	47.093567
7297.341819	48.914601
7304.412886	48.985609
7311.483954	49.582187
7318.555022	48.528805
7325.626089	47.579343
7332.697157	45.520746
7339.768225	43.576107
7346.839292	40.047413
7353.910360	36.631978
7360.981428	30.520414
7368.052495	24.753252
7375.123563	13.427670
7382.194631	0.938063
7389.265698	-45.954313
7396.336766	-81.224367
7403.407834	-81.224367
7410.478901	-81.224367
7417.549969	-81.224367
7424.621037	-81.224367
7431.692104	-59.542285
7438.763172	-34.440863
7445.834239	-22.072123
7452.905307	-14.568711
7459.976375	-6.789187
7467.047442	-0.109174
7474.118510	5.028317
7481.189578	9.725878
7488.260645	12.972919
7495.331713	16.625118
7502.402781	19.622916
7509.473848	21.471740
7516.544916	22.406971
7523.615984	22.884404
7530.687051	20.517653
7537.758119	17.370368
7544.829187	12.564592
7551.900254	8.024076
7558.971322	3.459070
7566.042390	-1.297192
7573.113457	-10.533094
7580.184525	-17.968488
7587.255593	-22.207012
7594.326660	-27.557813
7601.397728	-31.091399
7608.468796	-32.228873
7615.539863	-27.720579
7622.610931	-21.829509
7629.681998	36.199254
7636.753066	87.628313
7643.824134	96.515690
7650.895201	104.759432
7657.966269	110.704339
7665.037337	116.350144
7672.108404	119.001313
7679.179472	122.042249
7686.250540	123.476428
7693.321607	124.204026
7700.392675	124.005010
7707.463743	124.753100
7714.534810	123.281642
7721.605878	121.920798
7728.676946	118.001697
7735.748013	114.464350
7742.819081	108.228394
7749.890149	101.736329
7756.961216	91.930386
7764.032284	82.613873
7771.103352	16.053765
7778.174419	-20.172408
7785.245487	-18.039100
7792.316555	-17.942153
7799.387622	-17.511094
7806.458690	-17.076626
7813.529757	-17.319716
7820.600825	-16.493197
7827.671893	-17.277623
7834.742960	-16.138715
7841.814028	-16.827058
7848.885096	-15.450493
7855.956163	-14.078345
7863.027231	-13.935573
7870.098299	-6.306956
7877.169366	-0.374095
7884.240434	3.542600
7891.311502	8.389864
7898.382569	10.817758
7905.453637	13.645275
7912.524705	13.914628
7919.595772	14.386296
7926.666840	13.377932
7933.737908	12.504392
7940.808975	8.431849
7947.880043	5.170606
7954.951111	-0.468995
7962.022178	-6.697400
7969.093246	-13.254226
7976.164314	-18.680458
7983.235381	-11.852031
7990.306449	-20.160188
7997.377516	-31.995229
8004.448584	-49.761179
8011.519652	-37.810436
8018.590719	-36.718592
8025.661787	-31.860557
8032.732855	-27.772608
8039.803922	-28.248880
8046.874990	-26.115997
8053.946058	-27.170395
8061.017125	-26.336441
8068.088193	-10.991778
8075.159261	5.264612
8082.230328	16.771290
8089.301396	25.813198
8096.372464	33.083492
8103.443531	39.845155
8110.514599	41.341673
8117.585667	43.317129
8124.656734	48.767355
8131.727802	53.395544
8138.798870	56.107007
8145.869937	58.534750
8152.941005	58.775109
8160.012073	58.919206
8167.083140	57.786393
8174.154208	56.037556
8181.225275	52.491368
8188.296343	49.485392
8195.367411	43.280966
8202.438478	36.520233
8209.509546	29.202888
8216.580614	23.237935
8223.651681	24.968162
8230.722749	31.178762
8237.793817	39.684407
8244.864884	48.554743
8251.935952	54.196657
8259.007020	60.222235
8266.078087	63.707942
8273.149155	67.498221
8280.220223	70.941043
8287.291290	75.187499
8294.362358	76.695286
8301.433426	78.468794
8308.504493	78.973902
8315.575561	79.929653
8322.646629	80.422714
8329.717696	80.472618
8336.788764	78.283865
8343.859832	75.563244
8350.930899	74.022962
8358.001967	72.345197
8365.073034	67.789269
8372.144102	62.947265
8379.215170	58.142843
8386.286237	54.335098
8393.357305	46.511630
8400.428373	37.652966
8407.499440	23.995197
8414.570508	9.767344
8421.641576	4.599865
8428.712643	2.979778
8435.783711	6.184943
8442.854779	12.376521
8449.925846	18.185106
8456.996914	23.769861
8464.067982	28.601504
8471.139049	32.654284
8478.210117	36.293549
8485.281185	40.280048
8492.352252	40.788989
8499.423320	40.887686
8506.494388	41.409770
8513.565455	42.212619
8520.636523	41.608756
8527.707591	41.836427
8534.778658	40.942626
8541.849726	38.639368
8548.920793	33.928816
8555.991861	29.515458
8563.062929	24.081761
8570.133996	18.613644
8577.205064	10.159171
8584.276132	0.825834
8591.347199	-11.509293
8598.418267	-22.557272
8605.489335	-37.965110
8612.560402	-52.698381
8619.631470	-63.712957
8626.702538	-64.725010
8633.773605	-66.104673
8640.844673	-61.954327
8647.915741	-57.098871
8654.986808	-44.198847
8662.057876	-34.845962
8669.128944	-25.117937
8676.200011	-16.784966
8683.271079	-8.487494
8690.342147	-4.973543
8697.413214	-0.755324
8704.484282	2.032082
8711.555349	5.452099
8718.626417	3.312803
8725.697485	1.329652
8732.768552	1.028459
8739.839620	1.203510
8746.910688	-3.445797
8753.981755	-7.351007
8761.052823	-5.621076
8768.123891	-3.462283
8775.194958	-0.820574
8782.266026	-0.032387
8789.337094	5.929698
8796.408161	12.364035
8803.479229	14.395065
8810.550297	18.573770
8817.621364	16.524569
8824.692432	10.580562
8831.763500	5.378873
8838.834567	-3.287960
8845.905635	-7.766460
8852.976703	-13.597526
8860.047770	-20.427221
8867.118838	-36.392023
8874.189906	-35.884616
8881.260973	-32.518401
8888.332041	-35.954356
8895.403108	-41.955882
8902.474176	-34.245522
8909.545244	-31.332399
8916.616311	-32.967337
8923.687379	-36.371812
8930.758447	-24.968126
8937.829514	-19.487299
8944.900582	-24.246040
8951.971650	-33.783443
8959.042717	-52.500504
8966.113785	-73.818053
8973.184853	-46.915022
8980.255920	-49.322734
8987.326988	-44.784639
8994.398056	-38.853046
9001.469123	-33.710145
9008.540191	-31.797136
9015.611259	-29.621713
9022.682326	-29.031728
9029.753394	-29.735462
9036.824462	-29.075903
9043.895529	-28.565615
9050.966597	-28.771346
9058.037665	-33.417346
9065.108732	-37.784353
9072.179800	-38.069601
9079.250867	-40.611813
9086.321935	-39.078065
9093.393003	-33.527658
9100.464070	-29.226355
9107.535138	-17.195685
9114.606206	-12.517751
9121.677273	-5.219356
9128.748341	-0.188071
9135.819409	4.777907
9142.890476	7.652755
9149.961544	10.873504
9157.032612	10.163033
9164.103679	10.054854
9171.174747	25.225475
9178.245815	65.898892
9185.316882	89.817462
9192.387950	104.313212
9199.459018	111.040377
9206.530085	117.368019
9213.601153	120.788418
9220.672221	124.568264
9227.743288	125.536207
9234.814356	126.487837
9241.885424	125.339028
9248.956491	124.698153
9256.027559	122.411063
9263.098626	119.697706
9270.169694	115.031163
9277.240762	109.970977
9284.311829	102.320348
9291.382897	94.759064
9298.453965	72.976800
9305.525032	30.074000
9312.596100	18.285410
9319.667168	17.425409
9326.738235	19.128083
9333.809303	20.971049
9340.880371	22.397244
9347.951438	23.981896
9355.022506	23.469252
9362.093574	23.526159
9369.164641	19.503446
9376.235709	16.196983
9383.306777	11.957566
9390.377844	8.232826
9397.448912	-2.208243
9404.519980	-11.426383
9411.591047	-24.135915
9418.662115	-81.224367
9425.733183	-81.224367
9432.804250	-81.224367
9439.875318	-81.224367
9446.946385	-81.224367
9454.017453	-81.224367
9461.088521	-81.224367
9468.159588	-81.224367
9475.230656	-81.224367
9482.301724	-81.224367
9489.372791	-81.224367
9496.443859	-45.271899
9503.514927	-5.631336
9510.585994	3.808076
9517.657062	12.947060
9524.728130	20.446855
9531.799197	27.711868
9538.870265	31.858006
9545.941333	35.426739
9553.012400	37.570430
9560.083468	39.396861
9567.154536	40.113370
9574.225603	40.305274
9581.296671	38.360893
9588.367739	36.596233
9595.438806	32.333616
9602.509874	27.893915
9609.580942	20.440334
9616.652009	12.650529
9623.723077	4.423885
9630.794144	0.386755
9637.865212	6.922635
9644.936280	-12.890477
9652.007347	-14.912335
9659.078415	-14.042873
9666.149483	-18.558250
9673.220550	-23.109711
9680.291618	-21.525210
9687.362686	-23.324045
9694.433753	-24.016943
9701.504821	-28.421791
9708.575889	-24.953960
9715.646956	-26.798966
9722.718024	21.362271
9729.789092	34.459949
9736.860159	18.878818
9743.931227	19.543154
9751.002295	29.608384
9758.073362	39.020409
9765.144430	46.519887
9772.215498	53.645263
9779.286565	55.809503
9786.357633	58.812374
9793.428701	62.278541
9800.499768	65.128855
9807.570836	67.020681
9814.641903	68.358042
9821.712971	68.472108
9828.784039	69.083846
9835.855106	68.270744
9842.926174	67.678755
9849.997242	64.995724
9857.068309	62.575475
9864.139377	59.613977
9871.210445	56.161997
9878.281512	49.586099
9885.352580	42.790002
9892.423648	34.747265
9899.494715	25.879154
9906.565783	14.893140
9913.636851	4.958505
9920.707918	-48.747728
9927.778986	-81.224367
9934.850054	-81.224367
9941.921121	-81.224367
9948.992189	-81.224367
9956.063257	-81.224367
9963.134324	-81.224367
9970.205392	-81.224367
9977.276460	-81.224367
9984.347527	-81.224367
9991.418595	-81.224367
9998.489662	-81.224367
10005.560730	-81.224367
10012.631798	-81.224367
10019.702865	-81.224367
10026.773933	-81.224367
10033.845001	-74.008055
10040.916068	-75.916221
10047.987136	-66.060001
10055.058204	-63.566712
10062.129271	-30.895820
10069.200339	7.106829
10076.271407	5.239603
10083.342474	9.708758
10090.413542	8.504989
10097.484610	11.120615
10104.555677	11.818044
10111.626745	12.910609
10118.697813	11.566078
10125.768880	11.296386
10132.839948	4.822687
10139.911016	0.671599
10146.982083	-5.403572
10154.053151	-13.763887
10161.124219	-15.694404
10168.195286	-19.393314
10175.266354	-18.535100
10182.337421	-11.462171
10189.408489	-36.425916
10196.479557	-52.695903
10203.550624	-59.268414
10210.621692	-56.486910
10217.692760	-67.811115
10224.763827	-81.224367
10231.834895	-81.224367
10238.905963	-81.224367
10245.977030	-81.224367
10253.048098	-81.224367
10260.119166	-62.309004
10267.190233	-26.960089
10274.261301	-21.956378
10281.332369	24.202282
10288.403436	36.523352
10295.474504	47.317772
10302.545572	55.829642
10309.616639	63.799268
10316.687707	69.354748
10323.758775	74.847225
10330.829842	78.902606
10337.900910	82.757848
10344.971978	85.701031
10352.043045	88.798686
10359.114113	90.736913
10366.185180	92.165060
10373.256248	93.022417
10380.327316	93.983760
10387.398383	93.815237
10394.469451	94.411671
10401.540519	92.443658
10408.611586	90.579392
10415.682654	88.138399
10422.753722	85.493520
10429.824789	81.519400
10436.895857	77.391837
10443.966925	72.318112
10451.037992	67.432927
10458.109060	59.827633
10465.180128	51.459328
10472.251195	40.403221
10479.322263	28.889547
10486.393331	-6.157901
10493.464398	-81.224367
10500.535466	-81.224367
10507.606534	-81.224367
10514.677601	-75.988050
10521.748669	-72.587120
10528.819737	-69.542920
10535.890804	-67.393717
10542.961872	-66.626980
10550.032939	-64.113618
10557.104007	-58.062771
10564.175075	-51.878016
10571.246142	-46.817802
10578.317210	-40.344953
10585.388278	-36.819703
10592.459345	-32.676649
10599.530413	-29.557320
10606.601481	-26.753977
10613.672548	-25.112871
10620.743616	-22.320768
10627.814684	-22.013609
10634.885751	-21.700333
10641.956819	-20.600852
10649.027887	-20.216417
10656.098954	-21.806164
10663.170022	-22.601311
10670.241090	-22.817021
10677.312157	-23.794056
10684.383225	-28.848016
10691.454293	-33.218741
10698.525360	-40.220872
10705.596428	-48.219456
10712.667496	-59.680416
10719.738563	-81.224367
10726.809631	-81.224367
10733.880698	-81.224367
10740.951766	-81.224367
10748.022834	-81.224367
10755.093901	-81.224367
10762.164969	-81.224367
10769.236037	-38.278228
10776.307104	-22.076006
10783.378172	-9.480137
10790.449240	2.005560
10797.520307	9.726901
10804.591375	17.019841
10811.662443	21.591866
10818.733510	25.896778
10825.804578	29.857511
10832.875646	33.134606
10839.946713	35.101048
10847.017781	36.997622
10854.088849	37.709779
10861.159916	38.790145
10868.230984	37.713302
10875.302052	36.636518
10882.373119	34.289855
10889.444187	31.891078
10896.515255	28.335091
10903.586322	24.563171
10910.657390	19.186395
10917.728457	13.753014
10924.799525	4.667047
10931.870593	-4.887671
10938.941660	-16.870261
10946.012728	-29.528636
10953.083796	-38.703610
10960.154863	-36.579863
10967.225931	-39.058900
10974.296999	-37.827015
10981.368066	-40.629516
10988.439134	-40.808501
10995.510202	-9.552917
11002.581269	1.678781
11009.652337	24.722723
11016.723405	47.016565
11023.794472	39.479432
11030.865540	43.813281
11037.936608	8.928144
11045.007675	-38.383013
11052.078743	-10.485525
11059.149811	-23.677922
11066.220878	-22.673010
11073.291946	-37.367524
11080.363014	-34.307962
11087.434081	-31.443922
11094.505149	-30.783966
11101.576216	-31.602112
11108.647284	-30.389660
11115.718352	-30.439384
11122.789419	-30.786431
11129.860487	-29.015423
11136.931555	-26.357509
11144.002622	-24.613333
11151.073690	-4.973694
11158.144758	10.597825
11165.215825	18.221925
11172.286893	26.609425
11179.357961	33.013392
11186.429028	38.821278
11193.500096	41.442503
11200.571164	44.277175
11207.642231	46.309848
11214.713299	48.550831
11221.784367	48.719282
11228.855434	49.351569
11235.926502	47.246080
11242.997570	46.166385
11250.068637	41.776350
11257.139705	37.841274
11264.210773	29.560649
11271.281840	21.455882
11278.352908	7.866736
11285.423975	-5.430001
11292.495043	-5.137843
11299.566111	6.886191
11306.637178	-14.861264
11313.708246	-22.853998
11320.779314	-21.741814
11327.850381	-17.091800
11334.921449	-12.698155
11341.992517	-8.210490
11349.063584	-4.976879
11356.134652	-1.742980
11363.205720	-1.084984
11370.276787	-0.145632
11377.347855	-0.133369
11384.418923	-0.645293
11391.489990	-3.452145
11398.561058	-6.140306
11405.632126	-11.165957
11412.703193	-16.726466
11419.774261	-23.653410
11426.845329	-30.970928
11433.916396	-19.710359
11440.987464	-29.428131
11448.058532	-34.821125
11455.129599	-44.994714
11462.200667	-56.852993
11469.271734	-81.224367
11476.342802	-79.916886
11483.413870	-75.994434
11490.484937	-67.049278
11497.556005	-52.249618
11504.627073	-45.569172
11511.698140	-40.710632
11518.769208	-38.888957
11525.840276	-32.383749
11532.911343	-23.746430
11539.982411	-15.234992
11547.053479	-9.845528
11554.124546	-4.685413
11561.195614	-0.407362
11568.266682	3.163425
11575.337749	6.125427
11582.408817	8.547953
11589.479885	7.662453
11596.550952	8.116887
11603.622020	6.473080
11610.693088	4.492695
11617.764155	2.617744
11624.835223	0.399767
11631.906291	-4.536921
11638.977358	-8.954595
11646.048426	-15.988839
11653.119493	-23.475045
11660.190561	-35.502711
11667.261629	-45.034249
11674.332696	-72.176840
11681.403764	-81.224367
11688.474832	-81.224367
11695.545899	-81.224367
11702.616967	-81.224367
11709.688035	-81.224367
11716.759102	-81.224367
11723.830170	-81.224367
11730.901238	-81.224367
11737.972305	-81.224367
11745.043373	-81.224367
11752.114441	-81.224367
11759.185508	-81.224367
11766.256576	-81.224367
11773.327644	-81.224367
11780.398711	-81.224367
11787.469779	-81.224367
11794.540847	-81.224367
11801.611914	-81.224367
11808.682982	-81.224367
11815.754050	-77.869781
11822.825117	-72.501010
11829.896185	-63.731172
11836.967252	-55.446093
11844.038320	-51.413423
11851.109388	-47.776637
11858.180455	-49.856915
11865.251523	-49.784207
11872.322591	-49.474742
11879.393658	-51.347704
11886.464726	-55.225448
11893.535794	-59.094315
11900.606861	-58.491425
11907.677929	-48.729657
11914.748997	-40.838662
11921.820064	-31.595419
11928.891132	-30.428518
11935.962200	-30.600197
11943.033267	-29.202852
11950.104335	-26.380487
11957.175403	-29.069404
11964.246470	-21.505742
11971.317538	-28.013687
11978.388606	-14.415376
11985.459673	-7.552876
11992.530741	12.311040
11999.601809	-10.344353
12006.672876	-16.508371
12013.743944	-9.728616
12020.815011	-2.899858
12027.886079	2.620403
12034.957147	7.894930
12042.028214	12.625354
12049.099282	16.766095
12056.170350	19.766372
12063.241417	23.259890
12070.312485	24.175955
12077.383553	25.493603
12084.454620	25.270868
12091.525688	25.243646
12098.596756	23.881794
12105.667823	22.193567
12112.738891	21.927831
12119.809959	22.332584
12126.881026	53.830934
12133.952094	70.532629
12141.023162	76.582214
12148.094229	82.171869
12155.165297	85.697925
12162.236365	85.924558
12169.307432	86.870712
12176.378500	87.839289
12183.449568	83.569725
12190.520635	77.602316
12197.591703	69.386624
12204.662770	60.872571
12211.733838	47.626768
12218.804906	28.048899
12225.875973	25.561879
12232.947041	23.469814
12240.018109	27.350656
12247.089176	29.584549
12254.160244	28.764645
12261.231312	26.553261
12268.302379	24.152703
12275.373447	18.550721
12282.444515	38.701448
12289.515582	28.776584
12296.586650	4.996571
12303.657718	-9.560648
12310.728785	-4.985806
12317.799853	-0.276998
12324.870921	-0.108143
12331.941988	-0.176485
12339.013056	6.657980
12346.084124	13.374041
12353.155191	14.282584
12360.226259	16.436643
12367.297327	15.809811
12374.368394	18.594269
12381.439462	32.597817
12388.510529	75.824830
12395.581597	95.663226
12402.652665	109.594022
12409.723732	118.922964
12416.794800	127.707357
12423.865868	132.783430
12430.936935	137.817244
12438.008003	142.593234
12445.079071	146.360550
12452.150138	148.485104
12459.221206	150.636743
12466.292274	151.784787
12473.363341	153.447796
12480.434409	152.246880
12487.505477	150.882599
12494.576544	148.085322
12501.647612	144.957124
12508.718680	141.579308
12515.789747	137.469780
12522.860815	131.045105
12529.931883	123.759542
12537.002950	-29.978394
12544.074018	-81.224367
12551.145086	-81.224367
12558.216153	-81.224367
12565.287221	-78.032194
12572.358288	-72.022770
12579.429356	-60.854435
12586.500424	-53.108034
12593.571491	-41.903025
12600.642559	-28.736177
12607.713627	-21.004986
12614.784694	-15.530349
12621.855762	-11.959829
12628.926830	-8.520898
12635.997897	106.208193
12643.068965	154.630483
12650.140033	161.872187
12657.211100	168.820956
12664.282168	174.552819
12671.353236	179.818181
12678.424303	183.747730
12685.495371	187.171292
12692.566439	188.828717
12699.637506	191.436187
12706.708574	191.428830
12713.779642	192.279010
12720.850709	191.148907
12727.921777	190.260373
12734.992845	188.325158
12742.063912	186.355120
12749.134980	183.327881
12756.206047	180.789207
12763.277115	177.844742
12770.348183	174.481682
12777.419250	167.839525
12784.490318	161.174246
12791.561386	151.685449
12798.632453	142.178026
12805.703521	129.320556
12812.774589	115.983038
12819.845656	24.392068
12826.916724	-34.553934
12833.987792	-29.105272
12841.058859	-26.206617
12848.129927	-22.888107
12855.200995	-20.821166
12862.272062	-17.107226
12869.343130	-14.859982
12876.414198	-17.234319
12883.485265	-18.300757
12890.556333	-19.620538
12897.627401	-21.179525
12904.698468	-26.112236
12911.769536	-30.622886
12918.840604	-12.751546
12925.911671	43.141185
12932.982739	-18.756452
12940.053806	-54.745897
12947.124874	-43.683868
12954.195942	-36.729386
12961.267009	-31.816655
12968.338077	-26.455349
12975.409145	-29.881901
12982.480212	-22.048994
12989.551280	24.754923
12996.622348	59.513774
13003.693415	57.258503
13010.764483	77.808680
13017.835551	81.976204
13024.906618	85.604942
13031.977686	87.153741
13039.048754	88.904113
13046.119821	88.809573
13053.190889	89.848610
13060.261957	85.423068
13067.333024	80.262989
13074.404092	80.207357
13081.475160	74.707221
13088.546227	34.777159
13095.617295	-0.462993
13102.688363	3.988387
13109.759430	7.740565
13116.830498	11.262010
13123.901565	14.365314
13130.972633	17.683688
13138.043701	20.105839
13145.114768	19.813328
13152.185836	19.798478
13159.256904	19.990217
13166.327971	20.353086
13173.399039	18.700921
13180.470107	15.919834
13187.541174	11.899456
13194.612242	7.549540
13201.683310	1.180943
13208.754377	-5.439483
13215.825445	-12.947312
13222.896513	-18.255696
13229.967580	-18.813726
13237.038648	-75.563187
13244.109716	-15.260686
13251.180783	14.938447
13258.251851	40.206122
13265.322919	30.305035
13272.393986	42.607631
13279.465054	32.348991
13286.536122	9.290337
13293.607189	8.809100
13300.678257	-4.698080
13307.749324	-23.234448
13314.820392	-23.427101
13321.891460	-22.954215
13328.962527	-21.371357
13336.033595	-21.604497
13343.104663	-22.089913
13350.175730	-21.619966
13357.246798	-22.510799
13364.317866	-25.179822
13371.388933	-29.515393
13378.460001	-33.583210
13385.531069	-40.610566
13392.602136	-47.485395
13399.673204	-19.946668
13406.744272	6.842549
13413.815339	5.027171
13420.886407	15.214083
13427.957475	23.145644
13435.028542	30.647074
13442.099610	34.775199
13449.170678	38.988281
13456.241745	42.197077
13463.312813	45.516192
13470.383881	44.685884
13477.454948	44.332677
13484.526016	43.523119
13491.597083	42.850339
13498.668151	38.307640
13505.739219	34.198400
13512.810286	27.567165
13519.881354	20.253683
13526.952422	10.783216
13534.023489	1.918268
13541.094557	7.053756
13548.165625	-18.124208
13555.236692	-14.690515
13562.307760	-31.214997
13569.378828	-38.508183
13576.449895	-50.759470
13583.520963	-44.335566
13590.592031	-37.970277
13597.663098	-32.578622
13604.734166	-27.778768
13611.805234	-23.997741
13618.876301	-22.530274
13625.947369	-22.766497
13633.018437	-22.711976
13640.089504	-22.177910
13647.160572	-22.632567
13654.231640	-27.411806
13661.302707	-32.049989
13668.373775	-36.821793
13675.444842	-41.164446
13682.515910	-42.963742
13689.586978	-39.724799
13696.658045	-35.272043
13703.729113	-30.040193
13710.800181	-22.985025
13717.871248	-15.852840
13724.942316	-12.452565
13732.013384	-8.801080
13739.084451	-7.285281
13746.155519	-5.933300
13753.226587	-5.793187
13760.297654	-6.149017
13767.368722	-7.627342
13774.439790	-8.968760
13781.510857	-12.554498
13788.581925	-15.858129
13795.652993	-21.835157
13802.724060	-28.308540
13809.795128	-4.923769
13816.866196	33.855921
13823.937263	-16.872401
13831.008331	-7.967486
13838.079399	-12.875029
13845.150466	-13.736983
13852.221534	-3.814482
13859.292601	5.598935
13866.363669	9.422826
13873.434737	13.603283
13880.505804	15.504561
13887.576872	18.684385
13894.647940	21.742333
13901.719007	24.979777
13908.790075	23.973113
13915.861143	23.633934
13922.932210	23.121982
13930.003278	22.384123
13937.074346	19.572263
13944.145413	16.868820
13951.216481	13.143107
13958.287549	9.753849
13965.358616	10.286250
13972.429684	8.741983
13979.500752	11.778488
13986.571819	15.473370
13993.642887	17.890629
14000.713955	21.213894
14007.785022	20.650381
14014.856090	19.763728
14021.927158	16.428797
14028.998225	12.370685
14036.069293	-7.869697
14043.140360	-30.685219
14050.211428	-28.377861
14057.282496	-25.381389
14064.353563	-27.169559
14071.424631	-26.183085
14078.495699	-29.653596
14085.566766	-34.543587
14092.637834	-40.837134
14099.708902	-46.675246
14106.779969	-52.113159
14113.851037	-51.629349
14120.922105	-51.713139
14127.993172	-47.267148
14135.064240	-43.968986
[truncated: 1 more rows]
