# Supplementary material for: Surface roughness data of microsphere-based coatings developed to counter the urban heat island phenomenon
Source: Data Brief. 2025 Sep 15;63:112061. doi: 10.1016/j.dib.2025.112061 (PMC12528914; doi:10.1016/j.dib.2025.112061)
Supplement: Supplementary file 1 [file mmc1.zip › Ceramic_small_Parameters.csv]

Name	Value	Unit	Context	Frame Number	Studiable name	;
Sq	10.86857801	µm		6	Nero_ceramica_0-50_Height > Leveled (LS-plane) > Thresholded (1399.620 µm ; 1486.947 µm) > Filled-in non-measured points
Ssk	0.6170361589	<no unit>		6	Nero_ceramica_0-50_Height > Leveled (LS-plane) > Thresholded (1399.620 µm ; 1486.947 µm) > Filled-in non-measured points
Sku	4.228096247	<no unit>		6	Nero_ceramica_0-50_Height > Leveled (LS-plane) > Thresholded (1399.620 µm ; 1486.947 µm) > Filled-in non-measured points
Sp	48.84384128	µm		6	Nero_ceramica_0-50_Height > Leveled (LS-plane) > Thresholded (1399.620 µm ; 1486.947 µm) > Filled-in non-measured points
Sv	48.34365812	µm		6	Nero_ceramica_0-50_Height > Leveled (LS-plane) > Thresholded (1399.620 µm ; 1486.947 µm) > Filled-in non-measured points
Sz	97.18749941	µm		6	Nero_ceramica_0-50_Height > Leveled (LS-plane) > Thresholded (1399.620 µm ; 1486.947 µm) > Filled-in non-measured points
Sa	8.292504471	µm		6	Nero_ceramica_0-50_Height > Leveled (LS-plane) > Thresholded (1399.620 µm ; 1486.947 µm) > Filled-in non-measured points
Sdq	1.463644437	<no unit>		6	Nero_ceramica_0-50_Height > Leveled (LS-plane) > Thresholded (1399.620 µm ; 1486.947 µm) > Filled-in non-measured points
Sdr	64.1738718	%		6	Nero_ceramica_0-50_Height > Leveled (LS-plane) > Thresholded (1399.620 µm ; 1486.947 µm) > Filled-in non-measured points
