# Supplementary material for: Surface roughness data of microsphere-based coatings developed to counter the urban heat island phenomenon
Source: Data Brief. 2025 Sep 15;63:112061. doi: 10.1016/j.dib.2025.112061 (PMC12528914; doi:10.1016/j.dib.2025.112061)
Supplement: Supplementary file 1 [file mmc1.zip › Ceramic_small_Section.txt]

0.000000	7.033571
7.072316	4.696168
14.144633	5.375058
21.216949	11.207274
28.289266	22.262409
35.361582	25.188519
42.433898	24.571025
49.506215	15.627157
56.578531	8.420699
63.650848	5.325262
70.723164	8.054226
77.795481	1.678825
84.867797	2.016015
91.940113	9.819910
99.012430	16.177874
106.084746	14.014850
113.157063	9.167264
120.229379	2.519946
127.301695	3.020395
134.374012	6.930308
141.446328	19.122631
148.518645	20.392748
155.590961	18.109095
162.663277	9.959882
169.735594	1.626373
176.807910	1.656194
183.880227	1.037182
190.952543	1.180973
198.024859	-3.540429
205.097176	-0.557481
212.169492	-1.661636
219.241809	-0.051437
226.314125	2.042920
233.386442	0.699661
240.458758	-3.246607
247.531074	2.996542
254.603391	10.114411
261.675707	12.856585
268.748024	16.316252
275.820340	22.252941
282.892656	26.522398
289.964973	21.421158
297.037289	16.120263
304.109606	1.890605
311.181922	-11.067827
318.254238	2.263807
325.326555	13.082490
332.398871	7.980618
339.471188	6.505616
346.543504	4.946570
353.615820	0.838182
360.688137	8.092422
367.760453	15.021887
374.832770	15.859643
381.905086	11.624836
388.977403	7.180108
396.049719	-0.401453
403.122035	4.212419
410.194352	8.931797
417.266668	14.021402
424.338985	18.100277
431.411301	10.807302
438.483617	-6.234631
445.555934	0.237256
452.628250	3.416436
459.700567	4.296167
466.772883	0.943617
473.845199	-3.794272
480.917516	-2.513477
487.989832	-0.335667
495.062149	-1.195695
502.134465	3.070268
509.206781	8.914094
516.279098	12.636565
523.351414	14.738701
530.423731	14.573494
537.496047	14.559682
544.568364	10.837725
551.640680	7.483652
558.712996	3.862915
565.785313	0.716089
572.857629	2.042436
579.929946	-4.024215
587.002262	-2.717565
594.074578	-0.057133
601.146895	2.563184
608.219211	4.055417
615.291528	11.982278
622.363844	11.172884
629.436160	8.093143
636.508477	6.150186
643.580793	8.162282
650.653110	16.901937
657.725426	14.092796
664.797742	19.056042
671.870059	21.796155
678.942375	20.559566
686.014692	14.142096
693.087008	4.842049
700.159325	5.290117
707.231641	0.569570
714.303957	8.597210
721.376274	4.314743
728.448590	3.078508
735.520907	4.718150
742.593223	3.104811
749.665539	3.015496
756.737856	1.030559
763.810172	0.386632
770.882489	-1.532991
777.954805	-8.828829
785.027121	-2.576448
792.099438	11.181969
799.171754	5.501861
806.244071	-13.200215
813.316387	-3.186942
820.388703	12.266485
827.461020	10.758315
834.533336	5.616446
841.605653	2.012562
848.677969	3.321366
855.750286	3.903869
862.822602	0.582663
869.894918	-0.074517
876.967235	-8.575139
884.039551	-5.207396
891.111868	0.016793
898.184184	1.140368
905.256500	5.241319
912.328817	3.496802
919.401133	1.182638
926.473450	-0.171635
933.545766	-2.556425
940.618082	3.039195
947.690399	15.582744
954.762715	15.380191
961.835032	12.590683
968.907348	2.244913
975.979664	0.289041
983.051981	-7.617716
990.124297	-12.091580
997.196614	0.456290
1004.268930	4.102816
1011.341247	3.126686
1018.413563	2.064890
1025.485879	3.630010
1032.558196	4.810735
1039.630512	10.259950
1046.702829	12.666409
1053.775145	7.913840
1060.847461	4.976934
1067.919778	1.253276
1074.992094	1.463008
1082.064411	0.510844
1089.136727	10.733063
1096.209043	4.695596
1103.281360	1.793964
1110.353676	0.764250
1117.425993	-1.258908
1124.498309	-1.882618
1131.570625	2.146531
1138.642942	-1.311797
1145.715258	-5.305169
1152.787575	-2.789945
1159.859891	-7.445868
1166.932208	0.230521
1174.004524	14.071346
1181.076840	17.483337
1188.149157	18.391679
1195.221473	11.922465
1202.293790	7.410416
1209.366106	11.247991
1216.438422	15.334692
1223.510739	15.443516
1230.583055	9.523420
1237.655372	1.102112
1244.727688	-0.707825
1251.800004	1.020631
1258.872321	0.514751
1265.944637	-3.826643
1273.016954	-2.851399
1280.089270	-4.074300
1287.161586	-5.107007
1294.233903	-1.211125
1301.306219	-2.211308
1308.378536	0.674811
1315.450852	-5.541351
1322.523169	-4.123157
1329.595485	0.546709
1336.667801	-0.274685
1343.740118	-1.841818
1350.812434	-1.630989
1357.884751	2.441776
1364.957067	14.486830
1372.029383	24.572494
1379.101700	22.786688
1386.174016	17.293551
1393.246333	4.603719
1400.318649	-0.214064
1407.390965	1.199113
1414.463282	1.711721
1421.535598	0.477823
1428.607915	-2.907050
1435.680231	2.282974
1442.752547	9.190055
1449.824864	3.794006
1456.897180	-8.239762
1463.969497	-6.452928
1471.041813	-5.718428
1478.114130	-4.616215
1485.186446	-3.669440
1492.258762	-3.177078
1499.331079	-2.627896
1506.403395	-4.332109
1513.475712	-2.358718
1520.548028	-3.078360
1527.620344	-3.925066
1534.692661	1.177172
1541.764977	-0.504463
1548.837294	2.406170
1555.909610	0.614815
1562.981926	-1.285128
1570.054243	-1.893798
1577.126559	5.158810
1584.198876	3.629343
1591.271192	-0.199514
1598.343508	-6.919276
1605.415825	-4.137099
1612.488141	-3.179073
1619.560458	-3.175319
1626.632774	-4.887778
1633.705091	-4.723787
1640.777407	2.544838
1647.849723	-14.217829
1654.922040	-20.485374
1661.994356	-9.379658
1669.066673	-1.741790
1676.138989	-2.235067
1683.211305	-7.693950
1690.283622	-5.846613
1697.355938	-6.889680
1704.428255	-6.766123
1711.500571	-6.633883
1718.572887	-2.785878
1725.645204	-0.517956
1732.717520	-1.350359
1739.789837	-0.430961
1746.862153	-0.025707
1753.934469	-3.912806
1761.006786	-2.460075
1768.079102	5.320038
1775.151419	20.996342
1782.223735	36.455523
1789.296052	38.164777
1796.368368	36.133385
1803.440684	22.363677
1810.513001	17.754404
1817.585317	0.529750
1824.657634	-9.080682
1831.729950	-5.514039
1838.802266	-15.195812
1845.874583	-8.712792
1852.946899	-3.150722
1860.019216	-4.181069
1867.091532	-9.374540
1874.163848	-4.211391
1881.236165	-2.788835
1888.308481	-2.460311
1895.380798	-2.472146
1902.453114	-4.850850
1909.525430	-2.147133
1916.597747	-5.779516
1923.670063	-13.114884
1930.742380	-7.301522
1937.814696	-4.679316
1944.887013	-4.356535
1951.959329	-5.413774
1959.031645	-4.100384
1966.103962	-0.340909
1973.176278	-1.100271
1980.248595	1.506074
1987.320911	6.214975
1994.393227	10.898931
2001.465544	8.692882
2008.537860	4.222453
2015.610177	0.684562
2022.682493	6.482896
2029.754809	1.583962
2036.827126	-5.013271
2043.899442	-3.668053
2050.971759	-2.061401
2058.044075	-6.562637
2065.116391	-20.082291
2072.188708	-7.377697
2079.261024	7.130637
2086.333341	13.458780
2093.405657	15.825012
2100.477974	11.287882
2107.550290	9.229881
2114.622606	4.985139
2121.694923	1.026852
2128.767239	0.104066
2135.839556	-3.420284
2142.911872	-3.149607
2149.984188	3.865029
2157.056505	3.202649
2164.128821	-1.819228
2171.201138	-1.852077
2178.273454	-2.091293
2185.345770	-4.273288
2192.418087	-4.807908
2199.490403	-2.958434
2206.562720	0.088105
2213.635036	-3.336648
2220.707352	-13.349962
2227.779669	-12.003552
2234.851985	-13.879063
2241.924302	-7.870856
2248.996618	-2.062375
2256.068935	-0.672526
2263.141251	2.443830
2270.213567	3.933005
2277.285884	1.566141
2284.358200	0.415047
2291.430517	-9.803778
2298.502833	-11.076309
2305.575149	-2.100507
2312.647466	3.371728
2319.719782	-5.147176
2326.792099	-1.865193
2333.864415	-2.759256
2340.936731	-6.412322
2348.009048	-8.336425
2355.081364	-7.597888
2362.153681	-8.566126
2369.225997	-3.608648
2376.298313	-0.200942
2383.370630	-5.746844
2390.442946	-7.751992
2397.515263	-5.602126
2404.587579	-3.717642
2411.659896	-3.929351
2418.732212	-8.472803
2425.804528	-10.955391
2432.876845	-3.416135
2439.949161	-3.730079
2447.021478	-11.123502
2454.093794	-8.239525
2461.166110	-5.994660
2468.238427	-1.189692
2475.310743	1.497433
2482.383060	6.673827
2489.455376	4.715134
2496.527692	-2.626739
2503.600009	-4.615519
2510.672325	4.654666
2517.744642	13.760317
2524.816958	6.232790
2531.889274	-0.048308
2538.961591	-0.507420
2546.033907	0.021462
2553.106224	-3.179593
2560.178540	-10.761290
2567.250857	-6.880448
2574.323173	-4.434599
2581.395489	-3.446451
2588.467806	-2.271085
2595.540122	5.115702
2602.612439	-0.350991
2609.684755	4.481012
2616.757071	1.457087
2623.829388	-3.475434
2630.901704	-3.623192
2637.974021	-3.339770
2645.046337	-2.675177
2652.118653	-3.058356
2659.190970	-1.534266
2666.263286	-3.662440
2673.335603	-4.790111
2680.407919	-7.512428
2687.480235	-12.150838
2694.552552	-6.781925
2701.624868	-13.456861
2708.697185	-13.243736
2715.769501	-11.850463
2722.841818	-5.881262
2729.914134	-1.478385
2736.986450	9.583663
2744.058767	17.729034
2751.131083	16.306714
2758.203400	19.117867
2765.275716	10.064733
2772.348032	-1.782790
2779.420349	-4.848849
2786.492665	-5.231939
2793.564982	-3.747664
2800.637298	-9.315465
2807.709614	-1.779774
2814.781931	10.598539
2821.854247	8.486214
2828.926564	4.255432
2835.998880	-4.171707
2843.071196	-18.292648
2850.143513	-10.216493
2857.215829	-7.081030
2864.288146	-10.535042
2871.360462	-9.467072
2878.432779	-8.147135
2885.505095	-9.567566
2892.577411	-4.930939
2899.649728	-5.018023
2906.722044	-7.587157
2913.794361	-7.412742
2920.866677	-7.264033
2927.938993	-8.135932
2935.011310	-7.140128
2942.083626	-6.372798
2949.155943	-6.894850
2956.228259	-8.119912
2963.300575	-5.203765
2970.372892	-1.106557
2977.445208	0.061867
2984.517525	3.816697
2991.589841	6.205106
2998.662157	10.334130
3005.734474	-0.159640
3012.806790	-5.962041
3019.879107	-4.282425
3026.951423	-3.953718
3034.023740	-2.594292
3041.096056	1.618345
3048.168372	1.917568
3055.240689	6.041971
3062.313005	14.555963
3069.385322	23.283872
3076.457638	23.066668
3083.529954	19.139672
3090.602271	4.182444
3097.674587	-4.008065
3104.746904	-1.975168
3111.819220	-1.697283
3118.891536	-5.656213
3125.963853	-10.407425
3133.036169	-0.043834
3140.108486	11.409420
3147.180802	17.329859
3154.253118	23.253827
3161.325435	20.546415
3168.397751	19.326040
3175.470068	19.876615
3182.542384	18.664818
3189.614701	8.414118
3196.687017	-0.589793
3203.759333	-2.768890
3210.831650	-5.229348
3217.903966	-9.616229
3224.976283	-16.237846
3232.048599	-14.947075
3239.120915	-10.755298
3246.193232	-8.260350
3253.265548	-5.245781
3260.337865	-6.413952
3267.410181	-8.479774
3274.482497	-7.383075
3281.554814	-5.439186
3288.627130	-1.067239
3295.699447	0.703416
3302.771763	-1.157681
3309.844079	-3.286333
3316.916396	-3.037118
3323.988712	-10.752524
3331.061029	-8.784151
3338.133345	-4.779769
3345.205662	-3.800865
3352.277978	4.656525
3359.350294	11.195757
3366.422611	16.349585
3373.494927	15.467387
3380.567244	14.567149
3387.639560	9.688638
3394.711876	5.669317
3401.784193	2.361174
3408.856509	4.399920
3415.928826	-9.846561
3423.001142	-18.458339
3430.073458	-9.220295
3437.145775	-10.973914
3444.218091	-8.966800
3451.290408	-4.300836
3458.362724	-0.239192
3465.435040	-5.098289
3472.507357	-1.339368
3479.579673	14.071222
3486.651990	21.860490
3493.724306	24.986509
3500.796623	21.333744
3507.868939	12.035698
3514.941255	-3.176931
3522.013572	-4.451918
3529.085888	-8.882095
3536.158205	-12.129841
3543.230521	-9.010693
3550.302837	1.201055
3557.375154	-6.518732
3564.447470	-16.202347
3571.519787	-1.660060
3578.592103	10.666716
3585.664419	10.980430
3592.736736	9.931508
3599.809052	-2.915403
3606.881369	-8.663138
3613.953685	-7.771595
3621.026001	0.979913
3628.098318	4.616375
3635.170634	6.561196
3642.242951	-0.297199
3649.315267	-6.888458
3656.387584	-5.866387
3663.459900	-8.340569
3670.532216	-4.537130
3677.604533	-5.210748
3684.676849	-2.154281
3691.749166	6.265627
3698.821482	-0.964784
3705.893798	-6.041693
3712.966115	-7.658917
3720.038431	-11.707209
3727.110748	-7.886699
3734.183064	0.666488
3741.255380	-0.633928
3748.327697	-2.969738
3755.400013	-2.585644
3762.472330	2.207341
3769.544646	4.583968
3776.616962	6.083591
3783.689279	-7.316887
3790.761595	-10.677022
3797.833912	-5.432828
3804.906228	-7.223015
3811.978545	-6.533607
3819.050861	-18.598636
3826.123177	-12.429637
3833.195494	-6.411868
3840.267810	-4.984265
3847.340127	1.425230
3854.412443	5.632277
3861.484759	12.964369
3868.557076	14.193734
3875.629392	14.277282
3882.701709	-3.469891
3889.774025	-14.654970
3896.846341	-10.007193
3903.918658	-3.642105
3910.990974	1.889701
3918.063291	8.361010
3925.135607	11.321658
3932.207923	8.625620
3939.280240	2.165314
3946.352556	-5.084370
3953.424873	-2.535270
3960.497189	-7.155003
3967.569506	-8.979178
3974.641822	-10.699594
3981.714138	-9.333026
3988.786455	-8.033867
3995.858771	-6.536635
4002.931088	-7.936890
4010.003404	0.557647
4017.075720	8.783796
4024.148037	5.758726
4031.220353	1.280943
4038.292670	0.172898
4045.364986	-2.991318
4052.437302	-1.397404
4059.509619	-5.584730
4066.581935	-5.253337
4073.654252	0.245750
4080.726568	-2.658325
4087.798884	-7.975306
4094.871201	-5.564431
4101.943517	0.120718
4109.015834	0.311802
4116.088150	0.941020
4123.160467	3.708971
4130.232783	5.957006
4137.305099	1.283758
4144.377416	-8.864015
4151.449732	-6.968098
4158.522049	-3.249275
4165.594365	-1.832055
4172.666681	1.320297
4179.738998	-0.123368
4186.811314	-0.221791
4193.883631	-0.958758
4200.955947	9.660547
4208.028263	12.338994
4215.100580	12.674166
4222.172896	3.705412
4229.245213	-9.029523
4236.317529	-7.251685
4243.389845	-3.638049
4250.462162	-10.810702
4257.534478	-7.853254
4264.606795	-8.650240
4271.679111	-5.716309
4278.751428	-5.234354
4285.823744	-3.458682
4292.896060	7.222177
4299.968377	14.774566
4307.040693	13.674390
4314.113010	8.460986
4321.185326	3.217707
4328.257642	-1.607466
4335.329959	-0.042028
4342.402275	0.530098
4349.474592	2.426086
4356.546908	10.864033
4363.619224	6.829023
4370.691541	3.260927
4377.763857	-6.743055
4384.836174	-3.534822
4391.908490	-4.530495
4398.980806	-1.613664
4406.053123	-1.340484
4413.125439	0.867064
4420.197756	1.247474
4427.270072	4.073343
4434.342389	2.532094
4441.414705	0.841216
4448.487021	-2.298828
4455.559338	-9.700414
4462.631654	-8.460354
4469.703971	-6.951641
4476.776287	3.532183
4483.848603	14.507159
4490.920920	5.612597
4497.993236	8.160647
4505.065553	-0.635858
4512.137869	-3.820002
4519.210185	-1.995715
4526.282502	0.625912
4533.354818	8.257794
4540.427135	11.701784
4547.499451	12.839845
4554.571767	14.548508
4561.644084	9.022262
4568.716400	1.539579
4575.788717	-2.408880
4582.861033	0.786190
4589.933350	-1.952253
4597.005666	-10.650164
4604.077982	-8.371376
4611.150299	-6.020585
4618.222615	-10.316457
4625.294932	-11.907236
4632.367248	-8.564461
4639.439564	-2.621350
4646.511881	4.175019
4653.584197	9.892089
4660.656514	7.897023
4667.728830	5.703795
4674.801146	-1.562824
4681.873463	-8.939907
4688.945779	-13.163051
4696.018096	-18.262089
4703.090412	-15.514007
4710.162728	-16.445240
4717.235045	-9.379197
4724.307361	-9.937133
4731.379678	-12.204110
4738.451994	-7.660765
4745.524311	-8.454723
4752.596627	-7.799545
4759.668943	-2.655073
4766.741260	2.121173
4773.813576	1.716219
4780.885893	7.104588
4787.958209	9.714835
4795.030525	15.738542
4802.102842	15.535800
4809.175158	12.950020
4816.247475	6.155859
4823.319791	-1.487965
4830.392107	5.344440
4837.464424	13.991428
4844.536740	9.126741
4851.609057	1.181086
4858.681373	3.229040
4865.753689	12.808873
4872.826006	14.999787
4879.898322	21.198712
4886.970639	10.963773
4894.042955	0.648909
4901.115272	-3.783623
4908.187588	-0.682892
4915.259904	1.110046
4922.332221	-5.100036
4929.404537	-4.564908
4936.476854	-4.933454
4943.549170	-6.082192
4950.621486	1.102803
4957.693803	4.043641
4964.766119	11.347925
4971.838436	-6.145482
4978.910752	-14.311583
4985.983068	-9.800785
4993.055385	-10.314615
5000.127701	-9.176750
5007.200018	-19.400273
5014.272334	-16.476961
5021.344650	-1.988225
5028.416967	-7.872273
5035.489283	-7.649378
5042.561600	-9.606395
5049.633916	-14.017052
5056.706233	-10.749490
5063.778549	-9.663280
5070.850865	-8.843273
5077.923182	-8.502470
5084.995498	-2.693281
5092.067815	6.507038
5099.140131	8.445751
5106.212447	8.910210
5113.284764	4.858312
5120.357080	0.214861
5127.429397	-1.656943
5134.501713	-8.828528
5141.574029	-8.799037
5148.646346	-7.739637
5155.718662	-6.532491
5162.790979	-6.693885
5169.863295	7.073439
5176.935611	16.689237
5184.007928	17.846753
5191.080244	19.203009
5198.152561	12.791442
5205.224877	2.004009
5212.297194	-6.289934
5219.369510	-4.722253
5226.441826	-3.116829
5233.514143	-2.847656
5240.586459	-5.850562
5247.658776	-11.539263
5254.731092	-10.277941
5261.803408	-12.042132
5268.875725	-7.825836
5275.948041	-7.238480
5283.020358	-8.777657
5290.092674	-12.625987
5297.164990	-8.703702
5304.237307	-8.044297
5311.309623	-7.702969
5318.381940	-3.541037
5325.454256	0.169274
5332.526572	0.606905
5339.598889	-1.321802
5346.671205	-8.103225
5353.743522	-11.478394
5360.815838	-11.498570
5367.888155	-12.319196
5374.960471	-16.690724
5382.032787	-16.865653
5389.105104	-16.783764
5396.177420	-1.715546
5403.249737	10.507860
5410.322053	7.960720
5417.394369	3.722931
5424.466686	-0.075231
5431.539002	-8.934099
5438.611319	-10.218949
5445.683635	-5.648368
5452.755951	5.306415
5459.828268	12.616791
5466.900584	11.859258
5473.972901	12.575341
5481.045217	5.660150
5488.117533	-1.658738
5495.189850	-6.886657
5502.262166	-6.617397
5509.334483	-5.902896
5516.406799	-3.377265
5523.479116	-11.275386
5530.551432	-18.848984
5537.623748	-13.521562
5544.696065	-10.857387
5551.768381	-0.306596
5558.840698	8.834637
5565.913014	0.090560
5572.985330	-11.515227
5580.057647	-6.643416
5587.129963	1.607744
5594.202280	1.681623
5601.274596	0.700925
5608.346912	-4.869568
5615.419229	-11.876973
5622.491545	-5.592274
5629.563862	-5.116115
5636.636178	-12.151357
5643.708494	-14.200953
5650.780811	-12.005393
5657.853127	-9.719639
5664.925444	-6.351831
5671.997760	-8.140164
5679.070077	-6.547998
5686.142393	-8.494779
5693.214709	-6.499731
5700.287026	-4.105909
5707.359342	-7.773100
5714.431659	-7.248173
5721.503975	-5.508874
5728.576291	-2.393686
5735.648608	-4.833231
5742.720924	-9.050608
5749.793241	-8.495771
5756.865557	-3.933377
5763.937873	-3.577038
5771.010190	-1.719424
5778.082506	-1.407728
5785.154823	-2.121899
5792.227139	-2.455919
5799.299455	-2.215771
5806.371772	-6.201281
5813.444088	-10.796695
5820.516405	-5.578875
5827.588721	0.508707
5834.661038	-4.699397
5841.733354	-13.813395
5848.805670	-16.602194
5855.877987	-13.383968
5862.950303	-12.442080
5870.022620	-9.243575
5877.094936	-4.660823
5884.167252	-4.338661
5891.239569	-8.576845
5898.311885	-10.936502
5905.384202	-7.517599
5912.456518	-8.560146
5919.528834	-4.992735
5926.601151	3.348973
5933.673467	11.487602
5940.745784	17.836547
5947.818100	12.670382
5954.890416	4.049726
5961.962733	-7.034268
5969.035049	-4.911242
5976.107366	-7.194333
5983.179682	-10.196471
5990.251999	-8.204729
5997.324315	-7.486527
6004.396631	-6.324619
6011.468948	-1.879153
6018.541264	-3.736047
6025.613581	-6.614805
6032.685897	-7.081939
6039.758213	-8.968075
6046.830530	-5.250958
6053.902846	7.791440
6060.975163	16.731465
6068.047479	22.987488
6075.119795	11.970909
6082.192112	-5.080516
6089.264428	-9.738345
6096.336745	-14.952812
6103.409061	-10.132344
6110.481377	-3.856334
6117.553694	1.175401
6124.626010	5.880028
6131.698327	-4.203600
6138.770643	-3.130128
6145.842960	-1.609160
6152.915276	2.856215
6159.987592	-3.312759
6167.059909	-5.775862
6174.132225	-8.082400
6181.204542	-10.654934
6188.276858	-11.482910
6195.349174	-11.483582
6202.421491	-6.933094
6209.493807	-4.394212
6216.566124	-2.676175
6223.638440	-4.805913
6230.710756	-7.241609
6237.783073	-6.547838
6244.855389	-3.678519
6251.927706	-2.152221
6259.000022	9.671284
6266.072338	19.557022
6273.144655	21.099333
6280.216971	20.569276
6287.289288	10.131812
6294.361604	-3.764947
6301.433921	-6.179989
6308.506237	-4.452738
6315.578553	-0.711733
6322.650870	-11.554646
6329.723186	-8.474633
6336.795503	-4.736974
6343.867819	-0.969377
6350.940135	-0.611002
6358.012452	-1.939846
6365.084768	-2.502704
6372.157085	-0.325036
6379.229401	-0.656648
6386.301717	-6.027692
6393.374034	-9.383435
6400.446350	-4.697361
6407.518667	0.761522
6414.590983	-5.925769
6421.663299	-11.097193
6428.735616	-8.550017
6435.807932	-3.102839
6442.880249	-6.774351
6449.952565	-3.238809
6457.024882	-8.181436
6464.097198	-10.360509
6471.169514	-8.600574
6478.241831	-3.369945
6485.314147	4.215028
6492.386464	2.386266
6499.458780	2.848630
6506.531096	2.703847
6513.603413	-3.651260
6520.675729	-1.566413
6527.748046	-1.770719
6534.820362	2.471302
6541.892678	0.368947
6548.964995	-4.933542
6556.037311	-2.252362
6563.109628	0.217092
6570.181944	-2.898774
6577.254260	-4.196440
6584.326577	-7.314756
6591.398893	-12.629057
6598.471210	-12.516001
6605.543526	-17.453823
6612.615843	-11.630680
6619.688159	-8.066645
6626.760475	-7.580894
6633.832792	-6.781222
6640.905108	-6.121275
6647.977425	-4.328821
6655.049741	-7.727460
6662.122057	-7.454085
6669.194374	-6.437893
6676.266690	-7.121357
6683.339007	-7.520591
6690.411323	-7.756448
6697.483639	5.914483
6704.555956	14.359637
6711.628272	11.753829
6718.700589	11.981003
6725.772905	10.016567
6732.845221	10.361666
6739.917538	11.967444
6746.989854	13.853226
6754.062171	7.299456
6761.134487	-9.935716
6768.206804	-12.577661
6775.279120	-11.815300
6782.351436	-9.821421
6789.423753	-7.232749
6796.496069	-0.887175
6803.568386	1.003695
6810.640702	8.774812
6817.713018	16.950381
6824.785335	12.525067
6831.857651	6.442037
6838.929968	-1.265855
6846.002284	-1.984931
6853.074600	1.250431
6860.146917	4.623505
6867.219233	-1.967040
6874.291550	-7.341566
6881.363866	-5.052743
6888.436182	-5.332056
6895.508499	-0.154062
6902.580815	-2.683612
6909.653132	-6.305636
6916.725448	-5.261919
6923.797765	-1.991731
6930.870081	-2.723858
6937.942397	1.643768
6945.014714	4.716255
6952.087030	10.677677
6959.159347	15.078240
6966.231663	12.512323
6973.303979	10.593126
6980.376296	-2.495851
6987.448612	-11.522582
6994.520929	-8.978954
7001.593245	-10.084112
7008.665561	-10.397496
7015.737878	-10.147443
7022.810194	-3.045429
7029.882511	4.106688
7036.954827	3.444061
7044.027143	4.627277
7051.099460	4.695053
7058.171776	-1.922964
7065.244093	-0.456615
7072.316409	-9.844719
7079.388726	-12.391877
7086.461042	-12.972976
7093.533358	-13.519283
7100.605675	-6.104015
7107.677991	1.386608
7114.750308	9.635490
7121.822624	1.791202
7128.894940	-1.030317
7135.967257	2.087338
7143.039573	6.432598
7150.111890	-0.862932
7157.184206	-9.533029
7164.256522	-7.897336
7171.328839	-5.485440
7178.401155	-9.716641
7185.473472	-10.592630
7192.545788	-9.162683
7199.618104	-8.099228
7206.690421	-7.704368
7213.762737	-7.336490
7220.835054	-7.513992
7227.907370	-7.333102
7234.979687	-7.030921
7242.052003	-7.943383
7249.124319	-4.036551
7256.196636	-4.848082
7263.268952	-6.916608
7270.341269	-11.782322
7277.413585	-10.258592
7284.485901	-7.118087
7291.558218	-2.581678
7298.630534	-0.213869
7305.702851	6.711687
7312.775167	4.973669
7319.847483	7.321160
7326.919800	3.573780
7333.992116	-3.221166
7341.064433	-2.558987
7348.136749	-1.395958
7355.209065	-3.922693
7362.281382	-0.787211
7369.353698	-2.204774
7376.426015	-2.977022
7383.498331	-11.020723
7390.570648	-0.558243
7397.642964	7.625082
7404.715280	11.871300
7411.787597	13.703089
7418.859913	9.626972
7425.932230	6.479726
7433.004546	0.599214
7440.076862	2.121598
7447.149179	0.441799
7454.221495	-1.939586
7461.293812	-6.033931
7468.366128	-9.246674
7475.438444	-11.139268
7482.510761	-16.666116
7489.583077	-1.266487
7496.655394	9.054468
7503.727710	10.223394
7510.800026	11.358668
7517.872343	6.671761
7524.944659	5.765001
7532.016976	-2.567493
7539.089292	-14.084426
7546.161609	-0.192631
7553.233925	7.616588
7560.306241	1.994263
7567.378558	1.695388
7574.450874	-2.492876
7581.523191	-6.335769
7588.595507	-2.700382
7595.667823	-3.151826
7602.740140	-5.878063
7609.812456	-7.485240
7616.884773	-9.152153
7623.957089	-5.182510
7631.029405	1.461450
7638.101722	4.449421
7645.174038	11.793696
7652.246355	14.521633
7659.318671	13.010930
7666.390987	12.904929
7673.463304	12.283373
7680.535620	10.678669
7687.607937	15.896312
7694.680253	27.077678
7701.752570	29.469333
7708.824886	29.700580
7715.897202	29.313294
7722.969519	30.922265
7730.041835	41.552059
7737.114152	42.666685
7744.186468	28.938173
7751.258784	29.721624
7758.331101	9.908947
7765.403417	-3.175555
7772.475734	-5.412505
7779.548050	-6.231367
7786.620366	-3.298109
7793.692683	-0.030287
7800.764999	2.311738
7807.837316	1.379637
7814.909632	-1.657847
7821.981948	1.661583
7829.054265	-1.215204
7836.126581	-5.586365
7843.198898	-6.087517
7850.271214	-9.589548
7857.343531	-9.908593
7864.415847	-8.173621
7871.488163	-6.749813
7878.560480	-4.752428
7885.632796	-1.112472
7892.705113	7.258060
7899.777429	8.797095
7906.849745	9.023561
7913.922062	-0.010967
7920.994378	-5.510544
7928.066695	2.166069
7935.139011	6.132360
7942.211327	6.800081
7949.283644	4.523683
7956.355960	3.977394
7963.428277	2.129862
7970.500593	4.317700
7977.572909	12.846556
7984.645226	15.741364
7991.717542	19.214059
7998.789859	18.469088
8005.862175	17.329540
8012.934492	11.622799
8020.006808	-0.987894
8027.079124	-1.970646
8034.151441	-5.699923
8041.223757	-8.098496
8048.296074	-9.191985
8055.368390	-12.146924
8062.440706	-14.531431
8069.513023	-14.094980
8076.585339	-18.250118
8083.657656	-12.166946
8090.729972	-7.411337
8097.802288	-2.557765
8104.874605	6.447532
8111.946921	13.238063
8119.019238	22.574164
8126.091554	24.075174
8133.163870	22.876463
8140.236187	9.945999
8147.308503	1.704171
8154.380820	1.127542
8161.453136	10.914177
8168.525453	6.826390
8175.597769	10.113620
8182.670085	4.879361
8189.742402	8.747559
8196.814718	8.990264
8203.887035	6.926607
8210.959351	-2.284969
8218.031667	-4.449763
8225.103984	3.928342
8232.176300	10.146050
8239.248617	2.301992
8246.320933	-8.699664
8253.393249	-9.871205
8260.465566	-10.273508
8267.537882	3.990811
8274.610199	13.024082
8281.682515	12.348917
8288.754831	11.056694
8295.827148	6.253662
8302.899464	-0.832633
8309.971781	8.989195
8317.044097	16.531361
8324.116414	12.763728
8331.188730	10.285467
8338.261046	7.624203
8345.333363	-1.025878
8352.405679	1.505437
8359.477996	-1.537696
8366.550312	-3.007545
8373.622628	-1.554011
8380.694945	0.786108
8387.767261	1.446545
8394.839578	-1.486601
8401.911894	3.298847
8408.984210	8.014051
8416.056527	8.974828
8423.128843	1.387258
8430.201160	-3.542383
8437.273476	-0.469382
8444.345792	-1.588890
8451.418109	-7.823038
8458.490425	-0.086328
8465.562742	-1.474743
8472.635058	-5.788547
8479.707375	-7.030071
8486.779691	-6.635978
8493.852007	-7.423308
8500.924324	-5.786298
8507.996640	-0.548911
8515.068957	-2.578744
8522.141273	0.220238
8529.213589	-6.054018
8536.285906	-3.782585
8543.358222	-3.862532
8550.430539	-7.402601
8557.502855	-7.693283
8564.575171	-3.081530
8571.647488	-2.145256
8578.719804	3.209573
8585.792121	12.995400
8592.864437	14.513280
8599.936753	12.236699
8607.009070	2.765832
8614.081386	2.595455
8621.153703	5.228504
8628.226019	13.778444
8635.298336	11.578706
8642.370652	10.972928
8649.442968	-3.250668
8656.515285	-6.921779
8663.587601	1.268671
8670.659918	10.407094
8677.732234	11.692676
8684.804550	10.141404
8691.876867	-1.139034
8698.949183	-14.937943
8706.021500	-8.231539
8713.093816	-1.942714
8720.166132	-1.829782
8727.238449	0.661689
8734.310765	-3.159689
8741.383082	-2.193718
8748.455398	-0.403862
8755.527714	-4.140800
8762.600031	-4.633994
8769.672347	-5.475600
8776.744664	-2.046556
8783.816980	3.660137
8790.889297	4.927805
8797.961613	6.425078
8805.033929	4.970689
8812.106246	5.827600
8819.178562	7.364906
8826.250879	8.111530
8833.323195	7.964049
8840.395511	4.644808
8847.467828	1.493938
8854.540144	3.382973
8861.612461	1.576459
8868.684777	-9.864004
8875.757093	-6.901019
8882.829410	-6.298405
8889.901726	-3.626073
8896.974043	1.858942
8904.046359	1.015100
8911.118675	-1.422769
8918.190992	-8.596419
8925.263308	-14.827367
8932.335625	-11.335122
8939.407941	-14.662615
8946.480258	-11.815118
8953.552574	-13.036242
8960.624890	-7.326880
8967.697207	5.595066
8974.769523	2.791586
8981.841840	-4.916666
8988.914156	-7.990015
8995.986472	-5.168290
9003.058789	1.290889
9010.131105	3.622254
9017.203422	4.486791
9024.275738	2.470735
9031.348054	2.349321
9038.420371	5.753266
9045.492687	6.692143
9052.565004	4.813970
9059.637320	24.975418
9066.709636	32.544683
9073.781953	21.695283
9080.854269	8.906863
9087.926586	-7.591277
9094.998902	-7.328604
9102.071219	-4.514599
9109.143535	6.767238
9116.215851	20.573266
9123.288168	30.068128
9130.360484	17.817994
9137.432801	6.872101
9144.505117	4.820073
9151.577433	1.321583
9158.649750	-4.132961
9165.722066	-6.389945
9172.794383	-8.082565
9179.866699	-6.696452
9186.939015	-0.311861
9194.011332	-5.590226
9201.083648	-8.466847
9208.155965	-9.936968
9215.228281	-7.398711
9222.300597	-5.326673
9229.372914	4.278618
9236.445230	17.505053
9243.517547	15.600931
9250.589863	9.461594
9257.662180	-0.497828
9264.734496	-3.353978
9271.806812	-2.839747
9278.879129	-4.636491
9285.951445	-6.824277
9293.023762	-9.904432
9300.096078	-4.485445
9307.168394	6.257392
9314.240711	10.325547
9321.313027	11.846745
9328.385344	0.249044
9335.457660	-13.032889
9342.529976	-10.426054
9349.602293	-11.178338
9356.674609	-9.047845
9363.746926	-8.373926
9370.819242	-4.781263
9377.891558	4.303368
9384.963875	7.335292
9392.036191	8.734573
9399.108508	-1.868150
9406.180824	-8.093225
9413.253141	-13.185050
9420.325457	-25.074124
9427.397773	-8.624728
9434.470090	9.456216
9441.542406	9.188425
9448.614723	4.926825
9455.687039	-3.676742
9462.759355	-7.152016
9469.831672	-11.120344
9476.903988	-8.402743
9483.976305	-6.581573
9491.048621	0.338790
9498.120937	-1.540606
9505.193254	-3.996129
9512.265570	-5.254151
9519.337887	-3.530454
9526.410203	-1.124513
9533.482519	0.158059
9540.554836	-3.317346
9547.627152	-8.172865
9554.699469	-3.000633
9561.771785	3.791191
9568.844102	3.333732
9575.916418	1.898255
9582.988734	3.215133
9590.061051	5.654454
9597.133367	2.083224
9604.205684	5.285182
9611.278000	3.737877
9618.350316	4.263838
9625.422633	9.836520
9632.494949	15.346610
9639.567266	15.123993
9646.639582	12.951448
9653.711898	0.879661
9660.784215	-4.574784
9667.856531	-5.253602
9674.928848	-3.426087
9682.001164	-2.007456
9689.073480	-10.248628
9696.145797	-15.556418
9703.218113	-14.159498
9710.290430	-15.456136
9717.362746	-14.850771
9724.435063	-8.699357
9731.507379	-7.773413
9738.579695	-7.414778
9745.652012	-9.488912
9752.724328	3.042348
9759.796645	12.503770
9766.868961	2.357715
9773.941277	-3.481844
9781.013594	-6.434641
9788.085910	-3.378286
9795.158227	-4.605449
9802.230543	-1.600206
9809.302859	1.237853
9816.375176	1.173436
9823.447492	-1.802246
9830.519809	-10.439453
9837.592125	-3.714738
9844.664441	8.535355
9851.736758	17.719630
9858.809074	24.739301
9865.881391	21.906083
9872.953707	21.348601
9880.026024	16.232592
9887.098340	11.891623
9894.170656	-1.203935
9901.242973	-8.822365
9908.315289	-10.357635
9915.387606	-16.061335
9922.459922	-9.646357
9929.532238	-6.226196
9936.604555	-7.752494
9943.676871	-3.875848
9950.749188	-6.880465
9957.821504	-10.940935
9964.893820	-6.521854
9971.966137	-6.457119
9979.038453	-6.002422
9986.110770	-7.695178
9993.183086	-12.111330
10000.255402	-10.935174
10007.327719	-11.182630
10014.400035	-9.583368
10021.472352	-14.357624
10028.544668	-26.984107
10035.616985	-9.792238
10042.689301	-5.697940
10049.761617	-3.570982
10056.833934	-5.037366
10063.906250	-3.286533
10070.978567	-1.882347
10078.050883	1.791414
10085.123199	5.064708
10092.195516	7.791830
10099.267832	11.922572
10106.340149	8.772599
10113.412465	7.760687
10120.484781	-0.461243
10127.557098	-1.152770
10134.629414	3.415220
10141.701731	11.337453
10148.774047	2.702885
10155.846363	-9.452380
10162.918680	-2.347650
10169.990996	0.461786
10177.063313	1.047937
10184.135629	3.002480
10191.207946	5.932769
10198.280262	10.193679
10205.352578	12.196820
10212.424895	13.398802
10219.497211	8.511761
10226.569528	0.044944
10233.641844	-3.714827
10240.714160	-9.217113
10247.786477	-10.451979
10254.858793	-10.806328
10261.931110	-12.449364
10269.003426	-9.655748
10276.075742	-8.173408
10283.148059	-7.320098
10290.220375	-11.132769
10297.292692	-10.579685
10304.365008	3.076389
10311.437324	17.439166
10318.509641	16.319983
10325.581957	15.640615
10332.654274	5.845090
10339.726590	0.039259
10346.798907	-1.348653
10353.871223	-5.504754
10360.943539	-2.740987
10368.015856	6.803346
10375.088172	9.861808
10382.160489	10.031583
10389.232805	-0.247550
10396.305121	-8.809025
10403.377438	-8.138919
10410.449754	-12.949595
10417.522071	-9.322129
10424.594387	-15.306318
10431.666703	-12.601184
10438.739020	-10.426266
10445.811336	-6.399649
10452.883653	-1.393066
10459.955969	0.335708
10467.028285	-4.165314
10474.100602	-6.481048
10481.172918	-7.017528
10488.245235	-3.526546
10495.317551	-9.506850
10502.389868	-9.404496
10509.462184	-10.964068
10516.534500	-10.803967
10523.606817	-13.710255
10530.679133	-15.616839
10537.751450	-13.853941
10544.823766	-16.743076
10551.896082	-15.640680
10558.968399	-4.554484
10566.040715	5.147577
10573.113032	6.781476
10580.185348	6.026954
10587.257664	2.083442
10594.329981	1.709962
10601.402297	6.833987
10608.474614	8.888199
10615.546930	3.750745
10622.619246	-2.131479
10629.691563	-3.414139
10636.763879	-1.923595
10643.836196	3.254003
10650.908512	4.699863
10657.980829	-10.025238
10665.053145	-15.246027
10672.125461	-15.779720
10679.197778	-22.478404
10686.270094	-7.185940
10693.342411	1.396070
10700.414727	1.835886
10707.487043	5.347586
10714.559360	2.549673
10721.631676	-4.571472
10728.703993	-8.479202
10735.776309	-12.353722
10742.848625	-9.489520
10749.920942	-10.908239
10756.993258	-13.748440
10764.065575	-13.731157
10771.137891	-19.835066
10778.210207	-17.745851
10785.282524	-13.695516
10792.354840	-6.919731
10799.427157	-14.586321
10806.499473	-17.123185
10813.571790	-14.513617
10820.644106	-12.613692
10827.716422	-12.526915
10834.788739	-3.726685
10841.861055	4.326259
10848.933372	18.359709
10856.005688	20.792419
10863.078004	20.786321
10870.150321	13.613881
10877.222637	12.797734
10884.294954	5.301261
10891.367270	8.763326
10898.439586	-3.064973
10905.511903	-10.937387
10912.584219	-8.533950
10919.656536	-6.388824
10926.728852	-2.821289
10933.801168	-5.593638
10940.873485	-5.729395
10947.945801	-6.961139
10955.018118	-3.851063
10962.090434	1.878280
10969.162751	5.164246
10976.235067	-0.002060
10983.307383	-1.674911
10990.379700	-5.813451
10997.452016	-2.042335
11004.524333	2.325533
11011.596649	-2.034455
11018.668965	-5.661153
11025.741282	1.461119
11032.813598	7.337411
11039.885915	6.956505
11046.958231	7.989289
11054.030547	4.286829
11061.102864	2.795151
11068.175180	1.275878
11075.247497	-0.303580
11082.319813	-0.256954
11089.392129	0.352395
11096.464446	1.659340
11103.536762	10.146705
11110.609079	9.523425
11117.681395	7.733794
11124.753712	5.820233
11131.826028	1.773930
11138.898344	3.140971
11145.970661	1.767502
11153.042977	-6.035419
11160.115294	-8.081538
11167.187610	-2.239317
11174.259926	-2.235108
11181.332243	-8.990240
11188.404559	-7.210932
11195.476876	-6.279941
11202.549192	-2.125364
11209.621508	-4.462460
11216.693825	-6.944829
11223.766141	-6.356211
11230.838458	-10.252341
11237.910774	-14.993630
11244.983090	-11.379664
11252.055407	-10.708053
11259.127723	-8.581166
11266.200040	-5.639425
11273.272356	1.118528
11280.344673	7.633022
11287.416989	12.258953
11294.489305	6.927705
11301.561622	-2.865471
11308.633938	-3.516730
11315.706255	-2.574576
11322.778571	4.055865
11329.850887	5.043623
11336.923204	4.588331
11343.995520	3.951404
11351.067837	-0.899128
11358.140153	-3.488178
11365.212469	-0.964820
11372.284786	-0.850418
11379.357102	-1.333483
11386.429419	-3.991649
11393.501735	-0.884324
11400.574051	-1.865181
11407.646368	0.199927
11414.718684	-0.235804
11421.791001	2.672928
11428.863317	4.998939
11435.935634	0.221761
11443.007950	-0.380327
11450.080266	20.686399
11457.152583	32.179113
11464.224899	33.637959
11471.297216	34.718078
11478.369532	28.548702
11485.441848	21.229542
11492.514165	6.799373
11499.586481	-1.867413
11506.658798	-6.637690
11513.731114	-11.643081
11520.803430	-13.115185
11527.875747	-22.588502
11534.948063	-19.866545
11542.020380	-14.338157
11549.092696	-9.968772
11556.165012	-11.432636
11563.237329	-10.918085
11570.309645	-12.179631
11577.381962	-13.076392
11584.454278	-14.971501
11591.526595	-6.029162
11598.598911	0.170271
11605.671227	4.765998
11612.743544	15.194206
11619.815860	16.140356
11626.888177	14.792263
11633.960493	4.451215
11641.032809	-5.178962
11648.105126	-9.114428
11655.177442	-17.816855
11662.249759	-3.962820
11669.322075	6.335297
11676.394391	7.028879
11683.466708	6.666012
11690.539024	3.779987
11697.611341	4.159134
11704.683657	5.654412
11711.755973	8.644349
11718.828290	2.728757
11725.900606	-8.238233
11732.972923	-4.098672
11740.045239	-12.879009
11747.117556	-6.931943
11754.189872	-7.177977
11761.262188	-5.769953
11768.334505	-1.961219
11775.406821	1.205269
11782.479138	2.810681
11789.551454	3.296426
11796.623770	-2.809182
11803.696087	-0.157144
11810.768403	6.392944
11817.840720	4.079181
11824.913036	2.842179
11831.985352	-1.104302
11839.057669	-1.198487
11846.129985	2.985179
11853.202302	6.563941
11860.274618	-0.646956
11867.346934	-9.951146
11874.419251	-0.459047
11881.491567	0.405798
11888.563884	-4.989111
11895.636200	-10.503008
11902.708517	-13.863108
11909.780833	-13.046282
11916.853149	-9.761396
11923.925466	-4.032083
11930.997782	-2.864810
11938.070099	5.428850
11945.142415	9.559639
11952.214731	11.681738
11959.287048	9.372374
11966.359364	5.979148
11973.431681	-1.021770
11980.503997	0.388095
11987.576313	-2.585656
11994.648630	-4.144666
12001.720946	-3.819099
12008.793263	-2.814518
12015.865579	-5.496720
12022.937895	-7.966198
12030.010212	-7.196872
12037.082528	-7.938933
12044.154845	0.384164
12051.227161	3.651832
12058.299478	2.688063
12065.371794	1.339362
12072.444110	-4.812589
12079.516427	-6.847162
12086.588743	-0.442979
12093.661060	-11.357582
12100.733376	-4.811054
12107.805692	-2.863033
12114.878009	-9.838681
12121.950325	-13.455811
12129.022642	-2.732310
12136.094958	1.667014
12143.167274	1.135233
12150.239591	-0.008128
12157.311907	-3.472158
12164.384224	-7.750056
12171.456540	-2.576436
12178.528856	-5.621493
12185.601173	-5.564507
12192.673489	-4.558232
12199.745806	-0.715947
12206.818122	-2.031032
12213.890439	0.824381
12220.962755	-2.219979
12228.035071	2.138102
12235.107388	9.274659
12242.179704	8.188632
12249.252021	6.613713
12256.324337	1.311501
12263.396653	1.427715
12270.468970	3.571472
12277.541286	0.712707
12284.613603	0.697395
12291.685919	6.988516
12298.758235	1.186646
12305.830552	-1.520406
12312.902868	6.206333
12319.975185	11.916102
12327.047501	9.936165
12334.119817	7.112090
12341.192134	0.740343
12348.264450	-2.709431
12355.336767	-0.776203
12362.409083	0.789803
12369.481400	-1.041261
12376.553716	-8.520273
12383.626032	-2.760160
12390.698349	1.616073
12397.770665	-1.582923
12404.842982	1.403856
12411.915298	3.153213
12418.987614	2.237410
12426.059931	-0.121987
12433.132247	-2.389041
12440.204564	-2.983084
12447.276880	-9.536659
12454.349196	-5.925367
12461.421513	-4.585928
12468.493829	-0.497462
12475.566146	3.704190
12482.638462	7.860532
12489.710778	12.112765
12496.783095	10.818045
12503.855411	7.806451
12510.927728	-0.014899
12518.000044	-4.624633
12525.072361	-1.029219
12532.144677	2.449025
12539.216993	3.970730
12546.289310	-0.700907
12553.361626	-2.836695
12560.433943	-4.271647
12567.506259	-3.812364
12574.578575	-7.922375
12581.650892	-14.191668
12588.723208	-13.894581
12595.795525	3.596830
12602.867841	7.383435
12609.940157	1.316802
12617.012474	-2.679540
12624.084790	-2.594693
12631.157107	-2.200028
12638.229423	-4.174399
12645.301739	0.493448
12652.374056	2.020749
12659.446372	1.706568
12666.518689	-4.677793
12673.591005	-5.542508
12680.663322	2.066490
12687.735638	8.449493
12694.807954	-1.736383
12701.880271	-12.525593
12708.952587	-3.035913
12716.024904	4.829022
12723.097220	8.040620
12730.169536	13.145567
12737.241853	-0.719448
12744.314169	-13.543667
12751.386486	-3.890717
12758.458802	-0.780677
12765.531118	1.240261
12772.603435	0.995868
12779.675751	-3.384879
12786.748068	-8.484721
12793.820384	-9.567956
12800.892700	-3.709514
12807.965017	-6.177044
12815.037333	-7.480370
12822.109650	7.081348
12829.181966	24.187716
12836.254283	28.582784
12843.326599	28.795184
12850.398915	24.089099
12857.471232	18.668283
12864.543548	11.364783
12871.615865	10.300832
12878.688181	7.289947
12885.760497	6.830876
12892.832814	15.518440
12899.905130	22.064407
12906.977447	19.402959
12914.049763	13.771579
12921.122079	18.695636
12928.194396	28.799280
12935.266712	24.176784
12942.339029	16.586452
12949.411345	8.490635
12956.483661	6.577494
12963.555978	5.161165
12970.628294	3.262450
12977.700611	3.914364
12984.772927	1.633079
12991.845244	2.028800
12998.917560	6.047336
13005.989876	8.825989
13013.062193	-1.398880
13020.134509	-0.905125
13027.206826	7.150682
13034.279142	11.654816
13041.351458	12.337017
13048.423775	8.833940
13055.496091	5.894224
13062.568408	3.968056
13069.640724	-13.318766
13076.713040	-3.942196
13083.785357	-0.002739
13090.857673	10.164000
13097.929990	15.167620
13105.002306	14.523728
13112.074622	17.696244
13119.146939	7.740659
13126.219255	1.587592
13133.291572	-1.205629
13140.363888	-2.758719
13147.436205	-0.223886
13154.508521	5.079801
13161.580837	5.777214
13168.653154	2.700093
13175.725470	-2.892234
13182.797787	-4.844912
13189.870103	-4.287643
13196.942419	-6.376404
13204.014736	-8.683526
13211.087052	-9.806558
13218.159369	-1.083147
13225.231685	4.904235
13232.304001	5.218263
13239.376318	1.655202
13246.448634	1.497651
13253.520951	4.476243
13260.593267	2.341234
13267.665583	-5.479708
13274.737900	0.714088
13281.810216	3.741590
13288.882533	3.479985
13295.954849	4.405067
13303.027166	8.947622
13310.099482	6.936778
13317.171798	-6.483722
13324.244115	-18.391992
13331.316431	-8.659065
13338.388748	-3.717200
13345.461064	-8.738233
13352.533380	-12.096815
13359.605697	-16.876638
13366.678013	-17.519751
13373.750330	-13.992768
13380.822646	-10.731888
13387.894962	-10.310489
13394.967279	-9.221646
13402.039595	-11.462185
13409.111912	-9.404066
13416.184228	6.641232
13423.256544	15.111874
13430.328861	5.908905
13437.401177	1.768217
13444.473494	0.902280
13451.545810	6.047301
13458.618127	5.940732
13465.690443	7.869740
13472.762759	-5.972660
13479.835076	-8.274635
13486.907392	-6.226350
13493.979709	-7.440579
13501.052025	-6.343042
13508.124341	-4.555488
13515.196658	-8.975294
13522.268974	-11.556127
13529.341291	-0.119502
13536.413607	3.073833
13543.485923	-1.065875
13550.558240	-2.513034
13557.630556	-1.479494
13564.702873	-3.105141
13571.775189	-6.320464
13578.847505	-9.489774
13585.919822	-4.860974
13592.992138	-0.233437
13600.064455	-0.920449
13607.136771	-4.721279
13614.209088	-10.395637
13621.281404	-13.339325
13628.353720	-12.492927
13635.426037	-12.188970
13642.498353	-5.096801
13649.570670	-2.068945
13656.642986	-9.988587
13663.715302	-18.688978
13670.787619	-8.283973
13677.859935	-7.322666
13684.932252	-11.338061
13692.004568	-6.650163
13699.076884	-5.265154
13706.149201	-2.922244
13713.221517	-2.399211
13720.293834	2.350106
13727.366150	3.151283
13734.438466	6.394313
13741.510783	0.423925
13748.583099	-3.313420
13755.655416	7.454244
13762.727732	18.537796
13769.800049	16.495886
13776.872365	15.321553
13783.944681	20.035347
13791.016998	28.316068
13798.089314	31.595382
13805.161631	32.458951
13812.233947	31.674898
13819.306263	31.069829
13826.378580	12.133318
13833.450896	-9.605946
13840.523213	-7.814898
13847.595529	-5.569649
13854.667845	-5.703104
13861.740162	-5.426129
13868.812478	-2.369532
13875.884795	0.146961
13882.957111	3.790270
13890.029427	12.519088
13897.101744	8.888423
13904.174060	5.000480
13911.246377	-2.099480
13918.318693	-7.078840
13925.391010	-11.314019
13932.463326	-13.373372
13939.535642	-0.525518
13946.607959	11.157974
13953.680275	12.576304
13960.752592	12.521508
13967.824908	7.736344
13974.897224	7.485948
13981.969541	6.939806
13989.041857	6.705613
13996.114174	4.175993
14003.186490	-1.034939
14010.258806	-2.177019
14017.331123	-4.059985
14024.403439	-6.679482
14031.475756	-5.278317
14038.548072	-1.337001
14045.620388	-2.384920
14052.692705	-1.910432
14059.765021	-4.926282
14066.837338	-8.361949
14073.909654	-12.104406
14080.981971	-10.833504
14088.054287	-11.067945
