# Supplementary material for: Surface roughness data of microsphere-based coatings developed to counter the urban heat island phenomenon
Source: Data Brief. 2025 Sep 15;63:112061. doi: 10.1016/j.dib.2025.112061 (PMC12528914; doi:10.1016/j.dib.2025.112061)
Supplement: Supplementary file 1 [file mmc1.zip › REF_Parameters.csv]

Name	Value	Unit	Context	Frame Number	Studiable name	;
Sq	0.5005835624	µm		11	Nero_REF_v2_Height > Leveled (LS-plane) > Form removed (LS-poly 12) > Thresholded (0.500 % ; 99.000 %) > Rotated (90° counterclockwise) > Surface with corrected lines (19 lines) > Filled-in non-measured points
Ssk	0.08738815148	<no unit>		11	Nero_REF_v2_Height > Leveled (LS-plane) > Form removed (LS-poly 12) > Thresholded (0.500 % ; 99.000 %) > Rotated (90° counterclockwise) > Surface with corrected lines (19 lines) > Filled-in non-measured points
Sku	3.284133872	<no unit>		11	Nero_REF_v2_Height > Leveled (LS-plane) > Form removed (LS-poly 12) > Thresholded (0.500 % ; 99.000 %) > Rotated (90° counterclockwise) > Surface with corrected lines (19 lines) > Filled-in non-measured points
Sp	2.309812132	µm		11	Nero_REF_v2_Height > Leveled (LS-plane) > Form removed (LS-poly 12) > Thresholded (0.500 % ; 99.000 %) > Rotated (90° counterclockwise) > Surface with corrected lines (19 lines) > Filled-in non-measured points
Sv	2.427807232	µm		11	Nero_REF_v2_Height > Leveled (LS-plane) > Form removed (LS-poly 12) > Thresholded (0.500 % ; 99.000 %) > Rotated (90° counterclockwise) > Surface with corrected lines (19 lines) > Filled-in non-measured points
Sz	4.737619364	µm		11	Nero_REF_v2_Height > Leveled (LS-plane) > Form removed (LS-poly 12) > Thresholded (0.500 % ; 99.000 %) > Rotated (90° counterclockwise) > Surface with corrected lines (19 lines) > Filled-in non-measured points
Sa	0.393102583	µm		11	Nero_REF_v2_Height > Leveled (LS-plane) > Form removed (LS-poly 12) > Thresholded (0.500 % ; 99.000 %) > Rotated (90° counterclockwise) > Surface with corrected lines (19 lines) > Filled-in non-measured points
Sdq	0.07291978702	<no unit>		11	Nero_REF_v2_Height > Leveled (LS-plane) > Form removed (LS-poly 12) > Thresholded (0.500 % ; 99.000 %) > Rotated (90° counterclockwise) > Surface with corrected lines (19 lines) > Filled-in non-measured points
Sdr	0.2649100723	%		11	Nero_REF_v2_Height > Leveled (LS-plane) > Form removed (LS-poly 12) > Thresholded (0.500 % ; 99.000 %) > Rotated (90° counterclockwise) > Surface with corrected lines (19 lines) > Filled-in non-measured points
