# Supplementary material for: Surface roughness data of microsphere-based coatings developed to counter the urban heat island phenomenon
Source: Data Brief. 2025 Sep 15;63:112061. doi: 10.1016/j.dib.2025.112061 (PMC12528914; doi:10.1016/j.dib.2025.112061)
Supplement: Supplementary file 1 [file mmc1.zip › REF_Section.txt]

0.000000	0.373532
7.071068	0.292810
14.142135	0.286600
21.213203	0.542397
28.284271	0.616997
35.355338	0.073401
42.426406	0.077265
49.497474	0.116577
56.568541	0.093899
63.639609	0.196536
70.710677	0.089827
77.781744	0.122935
84.852812	0.034549
91.923879	0.040204
98.994947	0.212886
106.066015	0.178585
113.137082	0.467472
120.208150	0.188938
127.279218	0.062829
134.350285	0.576911
141.421353	0.841453
148.492421	-0.082725
155.563488	-0.292367
162.634556	-0.333564
169.705624	-0.273677
176.776691	-0.636839
183.847759	-0.698741
190.918827	-0.681203
197.989894	-0.721880
205.060962	-0.035341
212.132030	0.801911
219.203097	0.487574
226.274165	0.004810
233.345233	0.137879
240.416300	0.219729
247.487368	0.215941
254.558436	0.225401
261.629503	-0.051278
268.700571	-0.193050
275.771638	-0.466408
282.842706	-0.430523
289.913774	-0.579127
296.984841	-0.546846
304.055909	-0.180316
311.126977	0.047330
318.198044	-0.087428
325.269112	0.377497
332.340180	0.458508
339.411247	0.694605
346.482315	-0.302253
353.553383	-0.592055
360.624450	-0.222991
367.695518	-0.124075
374.766586	-0.066635
381.837653	-0.006399
388.908721	-0.138676
395.979789	-0.034083
403.050856	-0.352727
410.121924	-1.085633
417.192992	-0.614031
424.264059	-0.198197
431.335127	-0.234933
438.406195	-0.140951
445.477262	-0.311471
452.548330	-0.984248
459.619397	-1.030071
466.690465	-1.083328
473.761533	-0.894651
480.832600	-0.520924
487.903668	-0.202333
494.974736	0.156693
502.045803	-0.228876
509.116871	-0.972519
516.187939	-0.779918
523.259006	-0.809344
530.330074	-0.360420
537.401142	0.248943
544.472209	-0.249734
551.543277	-0.359463
558.614345	0.006713
565.685412	0.336660
572.756480	0.259218
579.827548	-0.517101
586.898615	-0.097101
593.969683	-0.007404
601.040751	0.306850
608.111818	0.375127
615.182886	-0.137778
622.253954	-0.612613
629.325021	-0.347899
636.396089	-0.179791
643.467156	-0.460298
650.538224	-0.658743
657.609292	-0.642057
664.680359	-0.773471
671.751427	-0.700850
678.822495	-0.397546
685.893562	-0.496839
692.964630	-0.736434
700.035698	-0.374885
707.106765	0.188122
714.177833	-0.294228
721.248901	-0.467767
728.319968	-0.277618
735.391036	-0.580527
742.462104	-0.744801
749.533171	-1.392684
756.604239	-0.721614
763.675307	-0.122551
770.746374	-0.289170
777.817442	-0.482947
784.888510	-0.525072
791.959577	-0.542775
799.030645	-0.336406
806.101713	-0.912644
813.172780	-0.347290
820.243848	-0.349229
827.314915	-0.361360
834.385983	-0.673084
841.457051	-0.910245
848.528118	-1.048300
855.599186	-0.741315
862.670254	-0.067823
869.741321	-0.508651
876.812389	-0.767899
883.883457	-0.661397
890.954524	-0.168676
898.025592	-0.576001
905.096660	-0.769311
912.167727	-0.444114
919.238795	0.042473
926.309863	-0.639067
933.380930	-0.716615
940.451998	-0.439505
947.523066	0.121239
954.594133	-0.363073
961.665201	-0.526077
968.736269	-0.321197
975.807336	-0.082471
982.878404	0.079569
989.949472	0.587547
997.020539	0.413305
1004.091607	0.186367
1011.162674	0.356166
1018.233742	0.419421
1025.304810	0.752926
1032.375877	1.185748
1039.446945	0.781814
1046.518013	0.352449
1053.589080	0.231068
1060.660148	0.073011
1067.731216	-0.131089
1074.802283	-0.111111
1081.873351	-0.113368
1088.944419	0.503298
1096.015486	0.500692
1103.086554	0.775007
1110.157622	0.540559
1117.228689	0.584598
1124.299757	0.193529
1131.370825	0.054604
1138.441892	0.272253
1145.512960	0.110981
1152.584028	0.108771
1159.655095	0.246685
1166.726163	-0.142062
1173.797231	-0.279598
1180.868298	0.182556
1187.939366	0.474911
1195.010433	0.219747
1202.081501	-0.229171
1209.152569	0.055343
1216.223636	0.357454
1223.294704	0.328477
1230.365772	0.517999
1237.436839	0.013466
1244.507907	0.240841
1251.578975	0.081419
1258.650042	-0.026082
1265.721110	0.186349
1272.792178	0.860639
1279.863245	0.376599
1286.934313	0.043555
1294.005381	0.021544
1301.076448	-0.136171
1308.147516	0.062954
1315.218584	0.274670
1322.289651	0.353140
1329.360719	-0.082116
1336.431787	0.164297
1343.502854	0.445615
1350.573922	0.273264
1357.644990	0.562162
1364.716057	0.604039
1371.787125	0.381645
1378.858192	0.401404
1385.929260	-0.061033
1393.000328	0.073525
1400.071395	-0.046875
1407.142463	-0.081307
1414.213531	-0.081011
1421.284598	-0.045162
1428.355666	-0.138286
1435.426734	-0.049399
1442.497801	-0.573117
1449.568869	-0.010098
1456.639937	0.080568
1463.711004	-0.053050
1470.782072	-0.271905
1477.853140	-0.124016
1484.924207	-0.246809
1491.995275	0.346381
1499.066343	0.921684
1506.137410	0.614941
1513.208478	0.432651
1520.279546	0.495498
1527.350613	0.472494
1534.421681	0.081177
1541.492749	-0.164752
1548.563816	-0.122226
1555.634884	0.070381
1562.705951	-0.013076
1569.777019	0.103235
1576.848087	0.109859
1583.919154	0.390934
1590.990222	0.425058
1598.061290	0.411615
1605.132357	0.628744
1612.203425	0.873521
1619.274493	0.466656
1626.345560	0.479426
1633.416628	0.191762
1640.487696	-0.316753
1647.558763	0.013691
1654.629831	0.078807
1661.700899	0.129653
1668.771966	0.264985
1675.843034	0.446631
1682.914102	0.675548
1689.985169	0.650341
1697.056237	0.714246
1704.127305	0.386839
1711.198372	0.307051
1718.269440	0.718228
1725.340508	1.069147
1732.411575	0.397569
1739.482643	-0.221383
1746.553710	0.356006
1753.624778	0.529374
1760.695846	0.217076
1767.766913	-0.163990
1774.837981	0.349867
1781.909049	0.773353
1788.980116	0.251915
1796.051184	-0.615585
1803.122252	0.044033
1810.193319	0.400890
1817.264387	0.369124
1824.335455	0.241887
1831.406522	0.045818
1838.477590	-0.174768
1845.548658	-0.513786
1852.619725	-0.829576
1859.690793	-0.701057
1866.761861	-0.523920
1873.832928	-0.752932
1880.903996	-1.191852
1887.975064	-0.579257
1895.046131	-0.405978
1902.117199	-0.202475
1909.188267	0.234909
1916.259334	0.092262
1923.330402	0.183501
1930.401469	-0.133807
1937.472537	-0.430470
1944.543605	-0.826929
1951.614672	-0.947760
1958.685740	-1.176530
1965.756808	-1.461475
1972.827875	-0.854541
1979.898943	-0.361259
1986.970011	-0.515700
1994.041078	-0.582755
2001.112146	-0.615981
2008.183214	-0.920520
2015.254281	-0.991799
2022.325349	-0.928409
2029.396417	-0.992656
2036.467484	-1.157881
2043.538552	-1.109936
2050.609620	-0.893339
2057.680687	-1.012215
2064.751755	-1.321558
2071.822823	-1.068988
2078.893890	-0.806189
2085.964958	-0.693783
2093.036026	-0.563888
2100.107093	-0.533563
2107.178161	-0.856550
2114.249228	-0.846103
2121.320296	-0.890645
2128.391364	-0.950998
2135.462431	-0.909535
2142.533499	-0.576645
2149.604567	-0.523607
2156.675634	-0.805899
2163.746702	-1.143221
2170.817770	-1.127563
2177.888837	-1.104151
2184.959905	-0.823059
2192.030973	-0.481553
2199.102040	-0.493719
2206.173108	-0.991646
2213.244176	-0.611850
2220.315243	-0.409370
2227.386311	-0.507068
2234.457379	-0.341842
2241.528446	-0.523997
2248.599514	-0.576060
2255.670582	-0.241019
2262.741649	0.276726
2269.812717	-0.216568
2276.883785	-0.572680
2283.954852	-0.432113
2291.025920	-0.079906
2298.096987	-0.265954
2305.168055	-0.384073
2312.239123	0.199355
2319.310190	0.901470
2326.381258	0.901245
2333.452326	1.303199
2340.523393	0.754302
2347.594461	0.192885
2354.665529	0.419704
2361.736596	0.577549
2368.807664	0.529007
2375.878732	1.166319
2382.949799	0.712975
2390.020867	0.450194
2397.091935	0.366489
2404.163002	0.090672
2411.234070	0.047313
2418.305138	0.201878
2425.376205	0.032351
2432.447273	0.041930
2439.518341	-0.034148
2446.589408	-0.040588
2453.660476	0.317545
2460.731544	0.615077
2467.802611	0.477883
2474.873679	0.491438
2481.944746	0.373579
2489.015814	0.033119
2496.086882	0.156486
2503.157949	-0.303895
2510.229017	0.404057
2517.300085	0.864214
2524.371152	0.388594
2531.442220	0.138458
2538.513288	0.246124
2545.584355	0.489364
2552.655423	0.257906
2559.726491	-0.129636
2566.797558	-0.205394
2573.868626	0.098011
2580.939694	0.313946
2588.010761	0.104629
2595.081829	0.630103
2602.152897	0.859286
2609.223964	0.458124
2616.295032	0.618787
2623.366100	0.482173
2630.437167	0.319885
2637.508235	0.257085
2644.579303	0.137944
2651.650370	0.417654
2658.721438	0.797166
2665.792505	0.674201
2672.863573	0.995682
2679.934641	0.768590
2687.005708	1.264649
2694.076776	1.066210
2701.147844	1.073401
2708.218911	0.833033
2715.289979	0.556360
2722.361047	0.350174
2729.432114	0.408519
2736.503182	0.619461
2743.574250	0.767722
2750.645317	0.576881
2757.716385	0.256855
2764.787453	0.357726
2771.858520	0.212555
2778.929588	0.588622
2786.000656	0.668865
2793.071723	1.050351
2800.142791	0.880594
2807.213859	0.755017
2814.284926	0.593615
2821.355994	0.870218
2828.427062	0.863009
2835.498129	0.816251
2842.569197	1.235737
2849.640264	1.159033
2856.711332	1.431665
2863.782400	0.979119
2870.853467	0.450141
2877.924535	0.219959
2884.995603	0.106490
2892.066670	0.485772
2899.137738	0.873704
2906.208806	0.294382
2913.279873	-0.301195
2920.350941	0.113752
2927.422009	0.533102
2934.493076	0.337369
2941.564144	0.118184
2948.635212	0.119342
2955.706279	0.958674
2962.777347	0.131934
2969.848415	-0.057494
2976.919482	0.364090
2983.990550	0.662862
2991.061618	0.157798
2998.132685	-0.016799
3005.203753	0.587494
3012.274821	1.282081
3019.345888	0.561152
3026.416956	-0.043962
3033.488023	0.644202
3040.559091	1.145732
3047.630159	0.897611
3054.701226	0.939641
3061.772294	0.602485
3068.843362	0.257103
3075.914429	0.118876
3082.985497	0.035199
3090.056565	0.299801
3097.127632	0.505112
3104.198700	0.194852
3111.269768	-0.023417
3118.340835	0.195685
3125.411903	0.621074
3132.482971	0.387867
3139.554038	0.291599
3146.625106	-0.045617
3153.696174	0.412265
3160.767241	0.458993
3167.838309	0.649898
3174.909377	0.308818
3181.980444	0.450655
3189.051512	0.084243
3196.122580	-0.309125
3203.193647	-0.584445
3210.264715	-0.580492
3217.335782	-0.418700
3224.406850	-0.576367
3231.477918	-0.601823
3238.548985	-0.477901
3245.620053	-0.460883
3252.691121	-0.411680
3259.762188	-0.295398
3266.833256	-0.081413
3273.904324	-0.162814
3280.975391	-0.452209
3288.046459	-0.610905
3295.117527	-0.967295
3302.188594	-0.836868
3309.259662	-0.280862
3316.330730	-0.543372
3323.401797	-0.897263
3330.472865	-0.810224
3337.543933	-0.806620
3344.615000	-0.235795
3351.686068	0.204738
3358.757136	0.199113
3365.828203	0.419149
3372.899271	0.560017
3379.970339	0.926973
3387.041406	0.458886
3394.112474	-0.196217
3401.183541	-0.185918
3408.254609	-0.190332
3415.325677	-0.206257
3422.396744	0.022537
3429.467812	0.232935
3436.538880	0.414298
3443.609947	0.165645
3450.681015	-0.169491
3457.752083	-0.248293
3464.823150	-0.459613
3471.894218	-0.216656
3478.965286	-0.164309
3486.036353	0.103589
3493.107421	-0.255679
3500.178489	-0.155328
3507.249556	0.117457
3514.320624	0.707256
3521.391692	0.830001
3528.462759	0.606166
3535.533827	0.596079
3542.604895	0.384434
3549.675962	0.441467
3556.747030	0.312026
3563.818098	0.064963
3570.889165	0.556661
3577.960233	1.092499
3585.031300	1.005733
3592.102368	1.177712
3599.173436	0.558895
3606.244503	0.273707
3613.315571	0.408288
3620.386639	0.202599
3627.457706	0.186042
3634.528774	0.466243
3641.599842	0.718949
3648.670909	0.741380
3655.741977	0.431900
3662.813045	0.289649
3669.884112	0.286328
3676.955180	0.429153
3684.026248	0.531814
3691.097315	0.515287
3698.168383	0.812588
3705.239451	0.818065
3712.310518	0.687402
3719.381586	0.847386
3726.452654	0.201033
3733.523721	-0.032369
3740.594789	0.035211
3747.665857	0.418310
3754.736924	0.081838
3761.807992	0.133305
3768.879059	0.388239
3775.950127	0.295995
3783.021195	0.245474
3790.092262	-0.227381
3797.163330	0.010063
3804.234398	0.297266
3811.305465	0.251507
3818.376533	0.075634
3825.447601	0.187366
3832.518668	0.127059
3839.589736	0.389356
3846.660804	0.297532
3853.731871	0.083983
3860.802939	-0.380410
3867.874007	-0.310578
3874.945074	-0.781407
3882.016142	-0.450354
3889.087210	-0.066038
3896.158277	0.014506
3903.229345	0.004745
3910.300413	0.181918
3917.371480	0.366825
3924.442548	0.267632
3931.513616	0.270286
3938.584683	0.440752
3945.655751	0.681168
3952.726818	0.052276
3959.797886	-0.574559
3966.868954	-0.495516
3973.940021	-0.585721
3981.011089	-0.478717
3988.082157	-0.717708
3995.153224	-0.613635
4002.224292	-0.554634
4009.295360	-0.458437
4016.366427	-0.076550
4023.437495	-0.033249
4030.508563	0.250071
4037.579630	0.080314
4044.650698	0.190480
4051.721766	0.254686
4058.792833	0.306342
4065.863901	0.221360
4072.934969	-0.148272
4080.006036	-0.058410
4087.077104	-0.377698
4094.148172	-0.132200
4101.219239	0.111483
4108.290307	-0.220095
4115.361375	-0.582560
4122.432442	-0.509307
4129.503510	-0.630127
4136.574577	-0.467921
4143.645645	-0.474255
4150.716713	-0.656362
4157.787780	-0.665574
4164.858848	-0.153484
4171.929916	-0.191602
4179.000983	-0.101131
4186.072051	0.065471
4193.143119	0.159027
4200.214186	-0.049694
4207.285254	-0.025899
4214.356322	0.334492
4221.427389	-0.075859
4228.498457	-0.301922
4235.569525	0.211279
4242.640592	0.408968
4249.711660	0.108239
4256.782728	-0.282038
4263.853795	-0.110686
4270.924863	-0.072839
4277.995931	-0.280538
4285.066998	-0.261493
4292.138066	-0.172168
4299.209134	-0.149324
4306.280201	-0.149241
4313.351269	0.204372
4320.422336	-0.281666
4327.493404	-0.547248
4334.564472	-0.932249
4341.635539	-1.048159
4348.706607	-0.266303
4355.777675	0.133866
4362.848742	-0.177793
4369.919810	-0.718122
4376.990878	-0.107548
4384.061945	0.333588
4391.133013	0.229053
4398.204081	0.160663
4405.275148	0.232161
4412.346216	0.065914
4419.417284	-0.149206
4426.488351	-0.373367
4433.559419	-0.257593
4440.630487	-0.043466
4447.701554	-0.152639
4454.772622	-0.678568
4461.843690	-0.598124
4468.914757	-0.604813
4475.985825	-0.277559
4483.056893	0.282765
4490.127960	0.601953
4497.199028	1.128543
4504.270095	0.831443
4511.341163	0.493016
4518.412231	0.241220
4525.483298	0.291617
4532.554366	-0.158572
4539.625434	-0.432603
4546.696501	0.003870
4553.767569	0.115242
4560.838637	-0.176665
4567.909704	-0.136366
4574.980772	-0.249262
4582.051840	-0.282281
4589.122907	-0.241184
4596.193975	-0.411550
4603.265043	-0.370879
4610.336110	-0.306921
4617.407178	0.122084
4624.478246	0.136366
4631.549313	0.013579
4638.620381	-0.150400
4645.691449	-0.090454
4652.762516	-0.256955
4659.833584	-0.144751
4666.904652	-0.099819
4673.975719	-0.084870
4681.046787	0.111590
4688.117854	0.165006
4695.188922	0.271018
4702.259990	0.141034
4709.331057	-0.145862
4716.402125	0.379955
4723.473193	1.348550
4730.544260	0.508261
4737.615328	0.147097
4744.686396	0.234141
4751.757463	0.092664
4758.828531	0.384735
4765.899599	0.710931
4772.970666	0.427463
4780.041734	0.164167
4787.112802	-0.016693
4794.183869	0.364338
4801.254937	0.176210
4808.326005	0.225230
4815.397072	0.327082
4822.468140	0.428308
4829.539208	0.406988
4836.610275	0.531773
4843.681343	0.341128
4850.752411	-0.068207
4857.823478	0.057322
4864.894546	-0.198823
4871.965613	-0.051502
4879.036681	-0.094170
4886.107749	-0.129718
4893.178816	-0.277353
4900.249884	-0.129742
4907.320952	0.070665
4914.392019	0.187112
4921.463087	0.805710
4928.534155	0.617611
4935.605222	0.070292
4942.676290	-0.058108
4949.747358	-0.415273
4956.818425	-0.299842
4963.889493	0.281300
4970.960561	0.091842
4978.031628	-0.415710
4985.102696	-0.721277
4992.173764	-0.909955
4999.244831	-0.579085
5006.315899	-0.415668
5013.386967	-0.488933
5020.458034	-0.342108
5027.529102	-0.766132
5034.600170	-1.437385
5041.671237	-0.938749
5048.742305	-0.882343
5055.813372	-0.648946
5062.884440	-0.487078
5069.955508	-0.510317
5077.026575	-0.796527
5084.097643	-0.395620
5091.168711	-0.273530
5098.239778	-0.400423
5105.310846	-0.598473
5112.381914	-0.723263
5119.452981	-0.432066
5126.524049	-0.721685
5133.595117	-0.619236
5140.666184	-0.394349
5147.737252	0.259384
5154.808320	-0.418688
5161.879387	-1.013568
5168.950455	-0.688672
5176.021523	-0.300055
5183.092590	-0.266226
5190.163658	0.106213
5197.234726	-0.174786
5204.305793	-0.171028
5211.376861	-0.216952
5218.447929	0.008320
5225.518996	0.072130
5232.590064	0.479177
5239.661131	0.214192
5246.732199	-0.218281
5253.803267	-0.221171
5260.874334	-0.236782
5267.945402	-0.176517
5275.016470	-0.370855
5282.087537	-0.417991
5289.158605	-0.834073
5296.229673	-0.287853
5303.300740	0.202487
5310.371808	-0.355019
5317.442876	-0.894615
5324.513943	-0.431345
5331.585011	0.065311
5338.656079	-0.322904
5345.727146	-0.443990
5352.798214	-0.565654
5359.869282	-0.617115
5366.940349	-0.378460
5374.011417	-0.005938
5381.082485	0.008544
5388.153552	-0.232232
5395.224620	-0.205890
5402.295688	-0.426021
5409.366755	-0.116388
5416.437823	0.429891
5423.508890	0.081909
5430.579958	0.128879
5437.651026	-0.270918
5444.722093	-0.474580
5451.793161	-0.542816
5458.864229	-0.790063
5465.935296	-0.549588
5473.006364	-0.373780
5480.077432	-0.542155
5487.148499	-0.437006
5494.219567	-0.412773
5501.290635	-0.279474
5508.361702	-0.825085
5515.432770	-1.492698
5522.503838	-0.839001
5529.574905	-0.855416
5536.645973	-0.752140
5543.717041	-0.318236
5550.788108	-0.485979
5557.859176	-0.405405
5564.930244	-0.491397
5572.001311	-0.582347
5579.072379	-0.555940
5586.143447	-0.262066
5593.214514	-0.389917
5600.285582	-0.364450
5607.356649	-0.023045
5614.427717	-0.040423
5621.498785	-0.231145
5628.569852	-0.459069
5635.640920	-0.179737
5642.711988	-0.377077
5649.783055	-0.736097
5656.854123	-1.115768
5663.925191	-0.407680
5670.996258	0.124371
5678.067326	-0.386792
5685.138394	-0.627456
5692.209461	-0.265275
5699.280529	0.213064
5706.351597	-0.191756
5713.422664	-0.373018
5720.493732	-0.356502
5727.564800	-0.480938
5734.635867	-0.228622
5741.706935	0.234483
5748.778003	-0.323046
5755.849070	-0.730525
5762.920138	-0.668393
5769.991206	-0.433330
5777.062273	-0.483243
5784.133341	-0.099949
5791.204408	-0.292066
5798.275476	-0.213111
5805.346544	-0.343574
5812.417611	-0.510288
5819.488679	-0.063426
5826.559747	0.313048
5833.630814	0.371281
5840.701882	0.424839
5847.772950	0.142777
5854.844017	-0.355114
5861.915085	-0.234667
5868.986153	-0.322396
5876.057220	-0.229248
5883.128288	-0.383276
5890.199356	-0.011971
5897.270423	-0.198167
5904.341491	-0.087848
5911.412559	-0.163671
5918.483626	-0.147924
5925.554694	0.010075
5932.625762	-0.029958
5939.696829	-0.086382
5946.767897	-0.072875
5953.838965	-0.154754
5960.910032	-0.420679
5967.981100	-0.522177
5975.052167	-0.204053
5982.123235	0.061795
5989.194303	-0.526319
5996.265370	-0.965044
6003.336438	-0.730070
6010.407506	-0.494801
6017.478573	-0.658578
6024.549641	-0.544158
6031.620709	-0.687508
6038.691776	-0.583576
6045.762844	-0.592747
6052.833912	-0.457722
6059.904979	-0.365543
6066.976047	-0.387453
6074.047115	-0.526496
6081.118182	-0.423917
6088.189250	-0.509951
6095.260318	-0.532777
6102.331385	-0.516752
6109.402453	-0.000626
6116.473521	-0.053162
6123.544588	-0.308764
6130.615656	-0.410096
6137.686724	-0.525645
6144.757791	-0.681144
6151.828859	-0.599654
6158.899926	-0.550983
6165.970994	-0.622599
6173.042062	-0.444983
6180.113129	0.184275
6187.184197	-0.818266
6194.255265	-1.522343
6201.326332	-0.788137
6208.397400	-0.062989
6215.468468	-0.012078
6222.539535	0.157585
6229.610603	0.135545
6236.681671	-0.188311
6243.752738	-0.211267
6250.823806	-0.417719
6257.894874	-0.046893
6264.965941	0.442879
6272.037009	0.186119
6279.108077	-0.173639
6286.179144	-0.291889
6293.250212	-0.157833
6300.321280	-0.290937
6307.392347	-0.318709
6314.463415	-0.418150
6321.534483	-0.619390
6328.605550	-0.991699
6335.676618	-1.279227
6342.747685	-0.953604
6349.818753	-0.674721
6356.889821	-0.400358
6363.960888	-0.036257
6371.031956	-0.183684
6378.103024	0.286830
6385.174091	-0.024191
6392.245159	0.405824
6399.316227	0.263715
6406.387294	0.330267
6413.458362	0.429460
6420.529430	0.324405
6427.600497	0.197080
6434.671565	0.434932
6441.742633	0.085136
6448.813700	0.278115
6455.884768	0.406380
6462.955836	0.828117
6470.026903	0.574388
6477.097971	0.325303
6484.169039	0.046456
6491.240106	0.362807
6498.311174	0.260648
6505.382242	0.338977
6512.453309	0.928007
6519.524377	1.496840
6526.595444	0.680624
6533.666512	-0.028700
6540.737580	-0.129051
6547.808647	0.033527
6554.879715	0.144556
6561.950783	0.524611
6569.021850	0.343473
6576.092918	0.757594
6583.163986	-0.032469
6590.235053	-0.158873
6597.306121	0.203899
6604.377189	0.579540
6611.448256	0.331094
6618.519324	-0.174679
6625.590392	-0.061547
6632.661459	0.192276
6639.732527	0.214080
6646.803595	0.148911
6653.874662	-0.099660
6660.945730	-0.308363
6668.016798	-0.345677
6675.087865	-0.539874
6682.158933	-0.357052
6689.230001	-0.098448
6696.301068	0.010063
6703.372136	0.263750
6710.443203	-0.232675
6717.514271	-0.223906
6724.585339	-0.615212
6731.656406	-1.031224
6738.727474	-0.725715
6745.798542	-0.356142
6752.869609	-0.324624
6759.940677	-0.310064
6767.011745	-0.239010
6774.082812	-0.134386
6781.153880	-0.131609
6788.224948	0.030963
6795.296015	-0.299747
6802.367083	-0.528866
6809.438151	-0.603282
6816.509218	-0.474758
6823.580286	-0.413240
6830.651354	-0.714417
6837.722421	-0.686905
6844.793489	-0.695834
6851.864557	-0.742603
6858.935624	-0.819945
6866.006692	-0.616122
6873.077760	-0.693836
6880.148827	-0.299960
6887.219895	-0.112736
6894.290962	-0.154087
6901.362030	-0.188193
6908.433098	-0.233609
6915.504165	-0.122072
6922.575233	-0.358364
6929.646301	-0.345293
6936.717368	-0.390213
6943.788436	-0.358878
6950.859504	-0.335473
6957.930571	-0.536364
6965.001639	0.043939
6972.072707	0.304693
6979.143774	-0.019216
6986.214842	-0.643433
6993.285910	0.058055
7000.356977	0.590791
7007.428045	0.209666
7014.499113	-0.020427
7021.570180	-0.229425
7028.641248	-0.917802
7035.712316	-0.114503
7042.783383	0.430512
7049.854451	0.138570
7056.925519	0.290925
7063.996586	0.298855
7071.067654	0.210257
7078.138721	0.046314
7085.209789	-0.226258
7092.280857	-0.017709
7099.351924	-0.267302
7106.422992	-0.061772
7113.494060	-0.068490
7120.565127	-0.329268
7127.636195	-0.842144
7134.707263	-0.766120
7141.778330	-1.133726
7148.849398	-0.468352
7155.920466	0.097473
7162.991533	-0.047785
7170.062601	-0.188081
7177.133669	0.060685
7184.204736	0.535873
7191.275804	0.385184
7198.346872	0.007788
7205.417939	0.069241
7212.489007	0.749469
7219.560075	0.469658
7226.631142	0.323909
7233.702210	0.188305
7240.773278	-0.101019
7247.844345	0.025716
7254.915413	-0.116996
7261.986480	-0.252707
7269.057548	-0.577449
7276.128616	-0.635037
7283.199683	-0.540654
7290.270751	-0.217566
7297.341819	0.112518
7304.412886	0.126096
7311.483954	0.173232
7318.555022	-0.132153
7325.626089	-0.088114
7332.697157	0.066162
7339.768225	0.429702
7346.839292	-0.220213
7353.910360	-0.410551
7360.981428	-0.060685
7368.052495	0.372143
7375.123563	0.072591
7382.194631	-0.635864
7389.265698	-0.340478
7396.336766	-0.604925
7403.407834	0.196962
7410.478901	0.423173
7417.549969	0.319684
7424.621037	0.042231
7431.692104	0.534887
7438.763172	1.285348
7445.834239	0.614893
7452.905307	0.293301
7459.976375	0.709383
7467.047442	1.245711
7474.118510	0.720858
7481.189578	0.251962
7488.260645	0.160610
7495.331713	0.282771
7502.402781	-0.012657
7509.473848	-0.217472
7516.544916	-0.082057
7523.615984	0.204336
7530.687051	-0.375488
7537.758119	-1.074778
7544.829187	-0.668605
7551.900254	-0.706600
7558.971322	-0.474208
7566.042390	0.166791
7573.113457	-0.275013
7580.184525	-0.107595
7587.255593	0.219812
7594.326660	0.482681
7601.397728	-0.120654
7608.468796	-0.343704
7615.539863	0.083853
7622.610931	0.137867
7629.681998	0.278712
7636.753066	0.167488
7643.824134	0.684725
7650.895201	1.559132
7657.966269	0.748104
7665.037337	0.185942
7672.108404	0.378850
7679.179472	0.492041
7686.250540	0.146860
7693.321607	-0.111218
7700.392675	0.255360
7707.463743	0.333097
7714.534810	0.415586
7721.605878	0.825653
7728.676946	0.763579
7735.748013	0.613422
7742.819081	0.520753
7749.890149	0.261771
7756.961216	0.176464
7764.032284	-0.150931
7771.103352	-0.121363
7778.174419	-0.481275
7785.245487	-0.148733
7792.316555	0.025202
7799.387622	0.570269
7806.458690	0.940303
7813.529757	0.455843
7820.600825	0.464783
7827.671893	0.028895
7834.742960	-0.311092
7841.814028	0.184222
7848.885096	0.407378
7855.956163	0.693234
7863.027231	0.770558
7870.098299	0.285436
7877.169366	-0.052312
7884.240434	0.154908
7891.311502	0.000384
7898.382569	-0.196578
7905.453637	-0.755082
7912.524705	-0.238986
7919.595772	-0.253616
7926.666840	-0.211498
7933.737908	0.154229
7940.808975	0.019222
7947.880043	0.333180
7954.951111	-0.063249
7962.022178	-0.245084
7969.093246	-0.006435
7976.164314	-0.348011
7983.235381	0.306897
7990.306449	0.672765
7997.377516	0.159706
8004.448584	-0.485027
8011.519652	-0.210777
8018.590719	-0.009153
8025.661787	-0.375990
8032.732855	-0.480158
8039.803922	-0.694374
8046.874990	-0.488319
8053.946058	-0.323129
8061.017125	-0.660735
8068.088193	-0.367859
8075.159261	-0.104925
8082.230328	-0.158123
8089.301396	-0.719133
8096.372464	-0.408288
8103.443531	-0.206901
8110.514599	-0.549352
8117.585667	-0.600340
8124.656734	-0.697849
8131.727802	-0.640615
8138.798870	-0.740564
8145.869937	-0.850269
8152.941005	-0.493554
8160.012073	-0.218163
8167.083140	-0.310271
8174.154208	-0.154595
8181.225275	-0.293389
8188.296343	-0.506039
8195.367411	-0.278127
8202.438478	-0.086536
8209.509546	-0.395253
8216.580614	-0.701766
8223.651681	-0.382821
8230.722749	-0.059828
8237.793817	-0.450880
8244.864884	-0.650790
8251.935952	-0.179454
8259.007020	0.024209
8266.078087	0.199284
8273.149155	0.530006
8280.220223	0.220467
8287.291290	0.165467
8294.362358	-0.039247
8301.433426	-0.037368
8308.504493	-0.042846
8315.575561	-0.038231
8322.646629	-0.243684
8329.717696	-0.624478
8336.788764	0.085969
8343.859832	0.825463
8350.930899	0.473245
8358.001967	0.262622
8365.073034	0.084249
8372.144102	0.455010
8379.215170	0.458668
8386.286237	0.008787
8393.357305	0.063769
8400.428373	0.306159
8407.499440	-0.081892
8414.570508	-0.271999
8421.641576	-0.286340
8428.712643	-0.476501
8435.783711	-0.317864
8442.854779	0.413630
8449.925846	-0.145820
8456.996914	-0.489689
8464.067982	-0.148113
8471.139049	0.333930
8478.210117	0.112707
8485.281185	-0.007191
8492.352252	-0.386035
8499.423320	-0.721833
8506.494388	-0.571250
8513.565455	-0.731919
8520.636523	-0.359953
8527.707591	-0.201860
8534.778658	-0.424343
8541.849726	-0.374229
8548.920793	-0.461362
8555.991861	-0.275054
8563.062929	-0.149590
8570.133996	-0.178402
8577.205064	-0.013360
8584.276132	-0.203403
8591.347199	0.239157
8598.418267	0.706174
8605.489335	0.525450
8612.560402	0.051384
8619.631470	-0.051496
8626.702538	-0.399643
8633.773605	-0.302460
8640.844673	0.084763
8647.915741	-0.260453
8654.986808	-0.730105
8662.057876	-0.033775
8669.128944	0.531684
8676.200011	0.358458
8683.271079	0.671010
8690.342147	0.739087
8697.413214	0.995475
8704.484282	0.654956
8711.555349	0.411981
8718.626417	0.480921
8725.697485	0.567941
8732.768552	0.673681
8739.839620	0.708733
8746.910688	1.026071
8753.981755	1.382574
8761.052823	1.008504
8768.123891	0.964689
8775.194958	0.554953
8782.266026	0.334403
8789.337094	0.386957
8796.408161	0.272271
8803.479229	0.491799
8810.550297	0.665214
8817.621364	0.563084
8824.692432	0.420419
8831.763500	0.542639
8838.834567	0.671678
8845.905635	0.727901
8852.976703	0.837063
8860.047770	0.825694
8867.118838	0.784107
8874.189906	0.850848
8881.260973	0.916331
8888.332041	0.759715
8895.403108	0.625110
8902.474176	0.301154
8909.545244	-0.020114
8916.616311	0.510187
8923.687379	1.112696
8930.758447	0.827715
8937.829514	0.736097
8944.900582	0.851681
8951.971650	0.956972
8959.042717	1.125542
8966.113785	1.269589
8973.184853	1.064373
8980.255920	0.890786
8987.326988	0.905429
8994.398056	0.915208
9001.469123	0.695609
9008.540191	0.515984
9015.611259	0.156208
9022.682326	0.218500
9029.753394	0.262303
9036.824462	0.402042
9043.895529	0.443635
9050.966597	0.459182
9058.037665	0.544276
9065.108732	0.573643
9072.179800	0.380912
9079.250867	0.247784
9086.321935	0.204236
9093.393003	0.190415
9100.464070	0.546982
9107.535138	0.907704
9114.606206	0.880570
9121.677273	0.820541
9128.748341	0.661899
9135.819409	0.594921
9142.890476	0.518874
9149.961544	0.508161
9157.032612	0.741403
9164.103679	1.062269
9171.174747	0.795470
9178.245815	0.460304
9185.316882	0.441544
9192.387950	0.136768
9199.459018	0.218470
9206.530085	-0.126793
9213.601153	-0.189558
9220.672221	-0.556147
9227.743288	0.037764
9234.814356	0.465209
9241.885424	-0.171878
9248.956491	-0.927156
9256.027559	-0.350859
9263.098626	0.037764
9270.169694	0.411503
9277.240762	0.782630
9284.311829	0.115094
9291.382897	-0.072284
9298.453965	0.064053
9305.525032	0.225153
9312.596100	0.220651
9319.667168	-0.078175
9326.738235	0.243282
9333.809303	0.573838
9340.880371	0.243719
9347.951438	-0.086512
9355.022506	-0.150364
9362.093574	0.000762
9369.164641	-0.058628
9376.235709	0.057015
9383.306777	0.521627
9390.377844	0.871783
9397.448912	0.444268
9404.519980	0.227942
9411.591047	0.385645
9418.662115	1.060396
9425.733183	0.685919
9432.804250	0.258485
9439.875318	0.365691
9446.946385	0.748618
9454.017453	0.544571
9461.088521	-0.230146
9468.159588	0.180293
9475.230656	0.446170
9482.301724	0.475077
9489.372791	0.481045
9496.443859	0.243099
9503.514927	0.148089
9510.585994	0.153059
9517.657062	0.204968
9524.728130	0.665722
9531.799197	0.349802
9538.870265	0.622185
9545.941333	0.486841
9553.012400	0.388139
9560.083468	0.203781
9567.154536	0.549174
9574.225603	0.736392
9581.296671	0.485222
9588.367739	0.180116
9595.438806	0.353572
9602.509874	0.209406
9609.580942	0.221064
9616.652009	0.514548
9623.723077	0.096995
9630.794144	0.169208
9637.865212	-0.041871
9644.936280	-0.485488
9652.007347	-0.297230
9659.078415	0.233792
9666.149483	0.158105
9673.220550	-0.052873
9680.291618	0.172203
9687.362686	0.243028
9694.433753	0.272076
9701.504821	0.423214
9708.575889	-0.079853
9715.646956	-0.124389
9722.718024	0.599146
9729.789092	1.286376
9736.860159	0.694593
9743.931227	0.236871
9751.002295	0.351474
9758.073362	0.736369
9765.144430	0.433862
9772.215498	0.386526
9779.286565	0.236221
9786.357633	-0.171766
9793.428701	0.201145
9800.499768	0.456304
9807.570836	0.399082
9814.641903	0.174148
9821.712971	-0.058451
9828.784039	-0.008603
9835.855106	0.219079
9842.926174	0.429170
9849.997242	0.309202
9857.068309	-0.259378
9864.139377	0.351722
9871.210445	0.413819
9878.281512	0.629288
9885.352580	0.881823
9892.423648	0.601303
9899.494715	-0.212910
9906.565783	0.029994
9913.636851	-0.060555
9920.707918	-0.237296
9927.778986	0.015670
9934.850054	-0.039637
9941.921121	0.091210
9948.992189	0.383051
9956.063257	0.721130
9963.134324	0.572331
9970.205392	0.230714
9977.276460	0.495740
9984.347527	0.609221
9991.418595	0.954207
9998.489662	0.929295
10005.560730	0.609032
10012.631798	0.448782
10019.702865	0.418599
10026.773933	0.663258
10033.845001	0.329948
10040.916068	-0.144461
10047.987136	0.173704
10055.058204	0.242939
10062.129271	0.880310
10069.200339	1.336395
10076.271407	0.673427
10083.342474	-0.081372
10090.413542	0.371399
10097.484610	0.231576
10104.555677	1.054587
10111.626745	1.038243
10118.697813	0.806620
10125.768880	0.299168
10132.839948	0.209725
10139.911016	-0.013490
10146.982083	-0.058888
10154.053151	0.180145
10161.124219	0.721484
10168.195286	1.559132
10175.266354	0.351374
10182.337421	-0.479426
10189.408489	-0.029344
10196.479557	-0.465309
10203.550624	0.037409
10210.621692	-0.015688
10217.692760	-0.044937
10224.763827	0.254255
10231.834895	0.184795
10238.905963	-0.219144
10245.977030	-0.325244
10253.048098	-0.920355
10260.119166	-0.550232
10267.190233	-0.142860
10274.261301	-0.020250
10281.332369	-0.233118
10288.403436	-0.218311
10295.474504	-0.029675
10302.545572	-0.092723
10309.616639	0.063302
10316.687707	0.051697
10323.758775	-0.040783
10330.829842	0.192406
10337.900910	0.117351
10344.971978	0.192619
10352.043045	0.411219
10359.114113	0.128389
10366.185180	0.209176
10373.256248	0.197104
10380.327316	0.482652
10387.398383	-0.025148
10394.469451	-0.304380
10401.540519	0.465563
10408.611586	1.243277
10415.682654	0.573732
10422.753722	-0.006323
10429.824789	0.206316
10436.895857	0.216928
10443.966925	0.235222
10451.037992	0.115968
10458.109060	0.640804
10465.180128	0.903296
10472.251195	0.308835
10479.322263	0.034124
10486.393331	0.051809
10493.464398	0.397948
10500.535466	0.001123
10507.606534	-0.289667
10514.677601	-0.341139
10521.748669	-0.335544
10528.819737	-0.271875
10535.890804	0.138440
10542.961872	-0.337157
10550.032939	-0.627905
10557.104007	-0.631302
10564.175075	-0.888387
10571.246142	-0.219173
10578.317210	-0.115165
10585.388278	0.010943
10592.459345	0.154217
10599.530413	0.126675
10606.601481	0.397286
10613.672548	-0.150140
10620.743616	-0.372137
10627.814684	0.104984
10634.885751	0.257646
10641.956819	-0.093166
10649.027887	-0.579150
10656.098954	0.067308
10663.170022	0.586525
10670.241090	0.081886
10677.312157	-0.168091
10684.383225	-0.149147
10691.454293	0.168380
10698.525360	0.016870
10705.596428	-0.324707
10712.667496	0.069577
10719.738563	-0.035778
10726.809631	0.189044
10733.880698	0.870283
10740.951766	0.436757
10748.022834	0.165201
10755.093901	0.124737
10762.164969	-0.390833
10769.236037	-0.035140
10776.307104	-0.069477
10783.378172	0.026773
10790.449240	0.274345
10797.520307	0.107897
10804.591375	0.240782
10811.662443	-0.280845
10818.733510	-0.515328
10825.804578	-0.006748
10832.875646	0.717490
10839.946713	0.524717
10847.017781	0.737639
10854.088849	0.237408
10861.159916	-0.380942
10868.230984	-0.145767
10875.302052	-0.064259
10882.373119	-0.065660
10889.444187	-0.048288
10896.515255	-0.021390
10903.586322	-0.155670
10910.657390	0.148999
10917.728457	0.460298
10924.799525	0.336979
10931.870593	0.299133
10938.941660	0.312552
10946.012728	0.635846
10953.083796	0.178721
10960.154863	0.192105
10967.225931	-0.235783
10974.296999	-0.897647
10981.368066	-0.299393
10988.439134	-0.170957
10995.510202	-0.166744
11002.581269	-0.164599
11009.652337	-0.216249
11016.723405	-0.245427
11023.794472	0.099169
11030.865540	0.227269
11037.936608	0.051236
11045.007675	-0.418966
11052.078743	-0.215480
11059.149811	-0.107519
11066.220878	-0.061033
11073.291946	0.465971
11080.363014	0.519990
11087.434081	0.682698
11094.505149	0.824252
11101.576216	0.835668
11108.647284	0.350989
11115.718352	-0.456972
11122.789419	-0.184470
11129.860487	0.133423
11136.931555	-0.114586
11144.002622	0.404205
11151.073690	-0.143888
11158.144758	-0.595920
11165.215825	-0.268731
11172.286893	0.208319
11179.357961	-0.214517
11186.429028	-0.448687
11193.500096	-0.517243
11200.571164	-0.468553
11207.642231	-0.529356
11214.713299	-0.518773
11221.784367	-0.627060
11228.855434	-0.562286
11235.926502	-0.344643
11242.997570	0.057984
11250.068637	-0.669261
11257.139705	-0.950644
11264.210773	-0.786677
11271.281840	-0.725987
11278.352908	-0.623113
11285.423975	-0.607442
11292.495043	-0.495835
11299.566111	-0.760554
11306.637178	-0.611271
11313.708246	-0.452434
11320.779314	-0.171973
11327.850381	0.155812
11334.921449	0.119732
11341.992517	-0.165745
11349.063584	0.319885
11356.134652	0.611230
11363.205720	0.207645
11370.276787	0.404128
11377.347855	0.074890
11384.418923	0.198079
11391.489990	-0.079865
11398.561058	0.486694
11405.632126	0.099033
11412.703193	-0.414038
11419.774261	-0.186373
11426.845329	0.283374
11433.916396	0.241816
11440.987464	0.058309
11448.058532	-0.102112
11455.129599	-0.136319
11462.200667	0.101952
11469.271734	0.499297
11476.342802	-0.080125
11483.413870	-0.690746
11490.484937	-0.660156
11497.556005	-0.527642
11504.627073	-0.439068
11511.698140	-0.319861
11518.769208	-0.536287
11525.840276	-0.277022
11532.911343	-0.281022
11539.982411	-0.216857
11547.053479	0.069122
11554.124546	0.284851
11561.195614	-0.101503
11568.266682	0.069377
11575.337749	-0.227304
11582.408817	0.077690
11589.479885	-0.172050
11596.550952	-0.308055
11603.622020	-0.496361
11610.693088	-0.835231
11617.764155	-0.637359
11624.835223	-0.537534
11631.906291	-0.404654
11638.977358	-0.551284
11646.048426	-0.551532
11653.119493	-0.277754
11660.190561	-0.619573
11667.261629	-0.677865
11674.332696	-0.469587
11681.403764	-0.467838
11688.474832	-0.651747
11695.545899	-1.576634
11702.616967	-0.977854
11709.688035	-0.645738
11716.759102	-0.861874
11723.830170	-0.786630
11730.901238	-0.831018
11737.972305	-0.569182
11745.043373	-0.744003
11752.114441	-0.903656
11759.185508	-0.480726
11766.256576	0.260004
11773.327644	0.037049
11780.398711	-0.222595
11787.469779	-0.424349
11794.540847	-0.361531
11801.611914	-0.659370
11808.682982	-0.802354
11815.754050	-0.318656
11822.825117	-0.083333
11829.896185	-0.428343
11836.967252	-0.320163
11844.038320	-0.409417
11851.109388	-0.287191
11858.180455	-0.377408
11865.251523	-0.377154
11872.322591	-0.384446
11879.393658	-0.334976
11886.464726	-0.379571
11893.535794	-0.339266
11900.606861	-0.463720
11907.677929	-0.846192
11914.748997	-0.882012
11921.820064	-0.836017
11928.891132	-1.068491
11935.962200	-1.202559
11943.033267	-0.590868
11950.104335	-0.207172
11957.175403	-0.610078
11964.246470	-0.812564
11971.317538	-0.736522
11978.388606	-0.676807
11985.459673	-1.035703
11992.530741	-1.320625
11999.601809	-0.872853
12006.672876	-0.689434
12013.743944	-0.726135
12020.815011	-0.906173
12027.886079	-0.750970
12034.957147	-0.549222
12042.028214	-0.524227
12049.099282	-0.487609
12056.170350	-0.699917
12063.241417	-1.253724
12070.312485	-0.674443
12077.383553	-0.542036
12084.454620	-0.557979
12091.525688	-0.668003
12098.596756	-0.558345
12105.667823	-0.045475
12112.738891	-0.319430
12119.809959	-0.409612
12126.881026	-0.232457
12133.952094	-0.308593
12141.023162	-0.276218
12148.094229	-0.151812
12155.165297	-0.414386
12162.236365	-1.576634
12169.307432	-0.613853
12176.378500	-0.005619
12183.449568	-0.002399
12190.520635	-0.282157
12197.591703	-0.312203
12204.662770	0.038892
12211.733838	-0.453350
12218.804906	-1.062275
12225.875973	-0.507605
12232.947041	-0.695113
12240.018109	-0.054415
12247.089176	-0.076568
12254.160244	-0.472778
12261.231312	-0.831656
12268.302379	-0.444079
12275.373447	-0.287155
12282.444515	-0.280685
12289.515582	-0.348685
12296.586650	-0.359900
12303.657718	-0.435652
12310.728785	-0.146978
12317.799853	-0.069294
12324.870921	0.108275
12331.941988	0.201494
12339.013056	0.306543
12346.084124	0.049859
12353.155191	0.256884
12360.226259	-0.088711
12367.297327	0.358831
12374.368394	-0.143894
12381.439462	0.026082
12388.510529	0.173823
12395.581597	-0.005838
12402.652665	-0.204655
12409.723732	-0.069359
12416.794800	-0.105385
12423.865868	0.127243
12430.936935	0.613930
12438.008003	0.412294
12445.079071	0.059515
12452.150138	-0.106555
12459.221206	-0.774139
12466.292274	-0.127751
12473.363341	0.253333
12480.434409	-0.324482
12487.505477	-0.854854
12494.576544	-0.198575
12501.647612	0.121883
12508.718680	0.150104
12515.789747	-0.418150
12522.860815	0.130268
12529.931883	0.432621
12537.002950	0.283244
12544.074018	0.273589
12551.145086	0.522330
12558.216153	1.013851
12565.287221	0.788025
12572.358288	0.978971
12579.429356	0.866826
12586.500424	0.560195
12593.571491	0.379122
12600.642559	0.237131
12607.713627	0.470160
12614.784694	0.396293
12621.855762	0.336383
12628.926830	0.333712
12635.997897	0.540672
12643.068965	0.443854
12650.140033	0.537546
12657.211100	0.503315
12664.282168	0.580255
12671.353236	0.646264
12678.424303	0.711161
12685.495371	0.351693
12692.566439	0.688873
12699.637506	0.692212
12706.708574	0.929626
12713.779642	0.875364
12720.850709	0.656717
12727.921777	0.815330
12734.992845	0.575404
12742.063912	0.431191
12749.134980	0.648787
12756.206047	0.788001
12763.277115	0.622941
12770.348183	0.226441
12777.419250	0.738071
12784.490318	1.324997
12791.561386	1.039130
12798.632453	0.671838
12805.703521	0.708461
12812.774589	1.114793
12819.845656	0.932882
12826.916724	1.036441
12833.987792	0.418203
12841.058859	0.185032
12848.129927	0.398515
12855.200995	0.778287
12862.272062	0.692448
12869.343130	1.100837
12876.414198	0.920077
12883.485265	0.664008
12890.556333	0.635161
12897.627401	0.939860
12904.698468	0.409955
12911.769536	-0.390816
12918.840604	0.303139
12925.911671	0.535962
12932.982739	0.524381
12940.053806	0.068218
12947.124874	0.773613
12954.195942	1.111284
12961.267009	1.120041
12968.338077	0.761009
12975.409145	0.549476
12982.480212	0.747182
12989.551280	0.532499
12996.622348	0.284449
13003.693415	0.763083
13010.764483	1.249233
13017.835551	0.837033
13024.906618	0.653544
13031.977686	0.836354
13039.048754	0.387300
13046.119821	0.574276
13053.190889	0.790329
13060.261957	1.158082
13067.333024	1.523531
13074.404092	1.060136
13081.475160	0.662419
13088.546227	0.567049
13095.617295	0.175772
13102.688363	0.427935
13109.759430	0.485394
13116.830498	0.606721
13123.901565	0.317326
13130.972633	0.688808
13138.043701	0.852266
13145.114768	0.589414
13152.185836	0.351964
13159.256904	0.237662
13166.327971	0.399206
13173.399039	0.212845
13180.470107	-0.075457
13187.541174	0.191874
13194.612242	0.635829
13201.683310	0.153313
13208.754377	0.221909
13215.825445	0.372912
13222.896513	0.854736
13229.967580	0.850446
13237.038648	0.741622
13244.109716	0.512344
13251.180783	0.513390
13258.251851	0.169137
13265.322919	-0.405688
13272.393986	-0.284443
13279.465054	-0.321953
13286.536122	-0.525338
13293.607189	-0.240357
13300.678257	-0.577283
13307.749324	-0.614007
13314.820392	-0.559285
13321.891460	-0.716030
13328.962527	-0.059763
13336.033595	0.402438
13343.104663	-0.314118
13350.175730	-1.063829
13357.246798	-0.748370
13364.317866	-0.641684
13371.388933	-0.693931
13378.460001	-0.534231
13385.531069	-1.115780
13392.602136	-1.576634
13399.673204	-1.159790
13406.744272	-0.591086
13413.815339	-0.615514
13420.886407	0.526207
13427.957475	-0.308522
13435.028542	0.351740
13442.099610	0.164167
13449.170678	0.158660
13456.241745	-0.040234
13463.312813	-0.283114
13470.383881	-0.233284
13477.454948	-0.182899
13484.526016	0.016510
13491.597083	-0.076804
13498.668151	-0.081265
13505.739219	-0.094247
13512.810286	-0.487355
13519.881354	-0.688885
13526.952422	-0.675714
13534.023489	-0.784420
13541.094557	-0.644072
13548.165625	-0.320517
13555.236692	-0.651286
13562.307760	-0.919959
13569.378828	-0.631828
13576.449895	-0.617275
13583.520963	-0.471254
13590.592031	-0.205169
13597.663098	-0.494842
13604.734166	-0.646075
13611.805234	-0.534910
13618.876301	-0.668162
13625.947369	-0.495374
13633.018437	-0.343166
13640.089504	0.070086
13647.160572	0.145147
13654.231640	-0.077767
13661.302707	-0.455235
13668.373775	-0.560756
13675.444842	-0.441473
13682.515910	-0.162596
13689.586978	-0.368409
13696.658045	-0.504816
13703.729113	0.266841
13710.800181	-0.222677
13717.871248	-0.486026
13724.942316	-0.462036
13732.013384	0.018702
13739.084451	-0.060052
13746.155519	-0.232811
13753.226587	-0.463938
13760.297654	-0.917318
13767.368722	0.088711
13774.439790	0.538184
13781.510857	0.339958
13788.581925	0.521237
13795.652993	0.245515
13802.724060	0.058486
13809.795128	0.428834
13816.866196	0.964022
13823.937263	-0.003315
13831.008331	-1.016174
13838.079399	0.046793
13845.150466	0.447913
13852.221534	0.156716
13859.292601	0.343249
13866.363669	0.588534
13873.434737	0.763107
13880.505804	0.654601
13887.576872	0.602201
13894.647940	0.189605
13901.719007	0.387040
13908.790075	0.357791
13915.861143	0.186621
13922.932210	0.230016
13930.003278	0.431888
13937.074346	0.431126
13944.145413	0.137778
13951.216481	0.168020
13958.287549	-0.339473
13965.358616	0.378360
13972.429684	1.132898
13979.500752	0.253616
13986.571819	0.211232
13993.642887	-0.460919
14000.713955	-0.363339
14007.785022	-0.697866
14014.856090	-0.494582
14021.927158	-0.232403
14028.998225	0.255496
14036.069293	0.124820
14043.140360	0.348000
14050.211428	0.327058
14057.282496	0.222335
14064.353563	-0.125375
14071.424631	-0.631031
14078.495699	-0.095122
14085.566766	0.866566
14092.637834	0.192099
14099.708902	-0.272608
14106.779969	-0.229762
14113.851037	0.547118
14120.922105	-0.246278
14127.993172	-1.576634
14135.064240	-0.538987
[truncated: 1 more rows]
