# Supplementary material for: Surface roughness data of microsphere-based coatings developed to counter the urban heat island phenomenon
Source: Data Brief. 2025 Sep 15;63:112061. doi: 10.1016/j.dib.2025.112061 (PMC12528914; doi:10.1016/j.dib.2025.112061)
Supplement: Supplementary file 1 [file mmc1.zip › Steel_big_Parameters.csv]

Name	Value	Unit	Context	Frame Number	Studiable name	;
Sq	149.3810668	µm		8	Nero_Steel_big_Height > Leveled (LS-plane) > Thresholded (1142.743 µm ; 2178.296 µm) > Filled-in non-measured points > Retouched surface
Ssk	-0.1080347887	<no unit>		8	Nero_Steel_big_Height > Leveled (LS-plane) > Thresholded (1142.743 µm ; 2178.296 µm) > Filled-in non-measured points > Retouched surface
Sku	3.390406933	<no unit>		8	Nero_Steel_big_Height > Leveled (LS-plane) > Thresholded (1142.743 µm ; 2178.296 µm) > Filled-in non-measured points > Retouched surface
Sp	925.8748704	µm		8	Nero_Steel_big_Height > Leveled (LS-plane) > Thresholded (1142.743 µm ; 2178.296 µm) > Filled-in non-measured points > Retouched surface
Sv	569.2402583	µm		8	Nero_Steel_big_Height > Leveled (LS-plane) > Thresholded (1142.743 µm ; 2178.296 µm) > Filled-in non-measured points > Retouched surface
Sz	1495.115129	µm		8	Nero_Steel_big_Height > Leveled (LS-plane) > Thresholded (1142.743 µm ; 2178.296 µm) > Filled-in non-measured points > Retouched surface
Sa	119.9030578	µm		8	Nero_Steel_big_Height > Leveled (LS-plane) > Thresholded (1142.743 µm ; 2178.296 µm) > Filled-in non-measured points > Retouched surface
Sdq	8.32763103	<no unit>		8	Nero_Steel_big_Height > Leveled (LS-plane) > Thresholded (1142.743 µm ; 2178.296 µm) > Filled-in non-measured points > Retouched surface
Sdr	363.4900586	%		8	Nero_Steel_big_Height > Leveled (LS-plane) > Thresholded (1142.743 µm ; 2178.296 µm) > Filled-in non-measured points > Retouched surface
