# Supplementary material for: Surface roughness data of microsphere-based coatings developed to counter the urban heat island phenomenon
Source: Data Brief. 2025 Sep 15;63:112061. doi: 10.1016/j.dib.2025.112061 (PMC12528914; doi:10.1016/j.dib.2025.112061)
Supplement: Supplementary file 1 [file mmc1.zip › Steel_big_Section.txt]

0.000000	-176.380236
7.071996	-94.515832
14.143992	-171.649060
21.215988	-27.484121
28.287984	10.419925
35.359980	35.520309
42.431976	36.418934
49.503972	38.551679
56.575968	34.801612
63.647964	16.858937
70.719960	16.499212
77.791956	26.401515
84.863952	35.868233
91.935948	37.320727
99.007944	45.978755
106.079940	42.771360
113.151936	43.938137
120.223932	46.127068
127.295928	44.990682
134.367924	40.877840
141.439920	39.682573
148.511916	39.554455
155.583912	41.221727
162.655908	41.722512
169.727905	41.049416
176.799901	40.746207
183.871897	39.634326
190.943893	43.522541
198.015889	45.126962
205.087885	46.548387
212.159881	42.535965
219.231877	40.195927
226.303873	38.967258
233.375869	39.512998
240.447865	37.161622
247.519861	31.891149
254.591857	29.142329
261.663853	28.229521
268.735849	25.206305
275.807845	16.560426
282.879841	12.818993
289.951837	10.537804
297.023833	6.959710
304.095829	1.670440
311.167825	-6.999150
318.239821	-7.004591
325.311817	-7.556418
332.383813	-13.815782
339.455809	-41.179940
346.527805	-19.444293
353.599801	-51.199377
360.671797	-37.576102
367.743793	-89.209525
374.815789	-167.045812
381.887785	-176.380236
388.959781	-176.061605
396.031777	-176.380236
403.103773	-176.380236
410.175769	-176.380236
417.247765	-176.380236
424.319761	-176.380236
431.391757	-176.380236
438.463753	-176.380236
445.535749	-176.380236
452.607745	-176.380236
459.679741	-176.380236
466.751737	-176.380236
473.823733	-176.380236
480.895729	-176.380236
487.967725	-176.380236
495.039721	-176.380236
502.111718	-176.380236
509.183714	-176.380236
516.255710	-176.380236
523.327706	-176.380236
530.399702	-176.380236
537.471698	-176.380236
544.543694	-176.380236
551.615690	-176.380236
558.687686	-176.380236
565.759682	-176.380236
572.831678	-176.380236
579.903674	-176.380236
586.975670	-176.380236
594.047666	-176.380236
601.119662	-176.380236
608.191658	-176.380236
615.263654	-176.380244
622.335650	-143.129464
629.407646	-72.068990
636.479642	-36.841378
643.551638	-30.799016
650.623634	-16.064272
657.695630	9.467363
664.767626	24.932695
671.839622	29.490914
678.911618	39.975046
685.983614	56.060250
693.055610	67.823763
700.127606	73.995698
707.199602	86.113080
714.271598	87.679459
721.343594	123.641985
728.415590	196.263968
735.487586	252.136061
742.559582	280.843334
749.631578	303.428880
756.703574	315.916804
763.775570	326.268485
770.847566	330.626167
777.919562	330.945005
784.991558	337.845883
792.063554	343.649394
799.135550	347.940800
806.207546	349.878482
813.279542	347.175883
820.351538	349.734751
827.423534	347.925244
834.495530	353.716631
841.567527	343.632159
848.639523	339.319879
855.711519	336.985944
862.783515	333.771529
869.855511	326.508833
876.927507	319.882036
883.999503	315.480169
891.071499	307.281088
898.143495	296.402472
905.215491	290.926277
912.287487	273.018575
919.359483	251.913228
926.431479	231.302819
933.503475	214.125780
940.575471	193.373840
947.647467	176.406534
954.719463	165.019311
961.791459	154.599916
968.863455	141.050119
975.935451	124.815031
983.007447	107.103384
990.079443	50.790438
997.151439	-96.493466
1004.223435	-176.380244
1011.295431	-144.818710
1018.367427	-112.001413
1025.439423	-68.772594
1032.511419	-18.849298
1039.583415	25.091428
1046.655411	60.945238
1053.727407	91.162101
1060.799403	106.401963
1067.871399	119.290308
1074.943395	133.129188
1082.015391	142.205814
1089.087387	150.969250
1096.159383	158.326198
1103.231379	167.782496
1110.303375	176.943996
1117.375371	184.069824
1124.447367	189.771110
1131.519363	198.793982
1138.591359	207.161802
1145.663355	211.864306
1152.735351	212.100123
1159.807347	219.229441
1166.879343	231.725469
1173.951340	231.493374
1181.023336	231.100611
1188.095332	237.032148
1195.167328	243.646573
1202.239324	248.763780
1209.311320	248.754584
1216.383316	250.479928
1223.455312	250.672642
1230.527308	258.835980
1237.599304	266.878826
1244.671300	259.941113
1251.743296	254.477447
1258.815292	253.814572
1265.887288	250.743986
1272.959284	257.740275
1280.031280	258.886559
1287.103276	265.024182
1294.175272	267.447630
1301.247268	262.151124
1308.319264	261.379706
1315.391260	260.972479
1322.463256	260.688110
1329.535252	260.701904
1336.607248	259.413667
1343.679244	254.944581
1350.751240	253.502225
1357.823236	253.263796
1364.895232	251.642653
1371.967228	245.171620
1379.039224	241.542302
1386.111220	251.286625
1393.183216	254.181185
1400.255212	243.668464
1407.327208	236.313683
1414.399204	229.195943
1421.471200	223.104615
1428.543196	216.754752
1435.615192	206.063161
1442.687188	197.333714
1449.759184	188.568152
1456.831180	175.761440
1463.903176	163.380835
1470.975172	155.326916
1478.047168	88.010454
1485.119164	-118.528541
1492.191160	-176.380236
1499.263156	-176.380236
1506.335153	-176.380236
1513.407149	-176.380236
1520.479145	-176.380236
1527.551141	-176.380236
1534.623137	-176.380236
1541.695133	-176.380236
1548.767129	-176.380236
1555.839125	-176.380236
1562.911121	-176.380236
1569.983117	-176.380236
1577.055113	-176.380244
1584.127109	-176.161910
1591.199105	-175.377600
1598.271101	-174.532308
1605.343097	-173.519376
1612.415093	-172.355708
1619.487089	-170.682241
1626.559085	-168.898992
1633.631081	-166.822839
1640.703077	-164.609942
1647.775073	-161.955060
1654.847069	-159.440056
1661.919065	-157.476167
1668.991061	-155.949871
1676.063057	-150.953008
1683.135053	-150.466481
1690.207049	-144.725714
1697.279045	-140.465915
1704.351041	-138.117789
1711.423037	-134.366722
1718.495033	-141.366517
1725.567029	-149.422462
1732.639025	-147.878172
1739.711021	-155.313584
1746.783017	-156.260274
1753.855013	-158.049172
1760.927009	-161.926190
1767.999005	-165.522593
1775.071001	-167.456430
1782.142997	-168.546545
1789.214993	-169.259213
1796.286989	-169.849246
1803.358985	-170.279736
1810.430981	-170.440570
1817.502977	-170.193415
1824.574973	-169.823750
1831.646969	-169.091424
1838.718965	-168.278186
1845.790962	-167.945711
1852.862958	-167.798589
1859.934954	-169.135793
1867.006950	-170.327735
1874.078946	-171.048475
1881.150942	-170.864899
1888.222938	-170.026586
1895.294934	-170.215843
1902.366930	-170.391794
1909.438926	-171.304842
1916.510922	-172.924372
1923.582918	-175.263475
1930.654914	-174.668372
1937.726910	-175.912275
1944.798906	-176.237803
1951.870902	-176.380244
1958.942898	-176.317310
1966.014894	-176.380244
1973.086890	-176.380244
1980.158886	-176.380195
1987.230882	-176.380244
1994.302878	-176.379955
2001.374874	-176.379517
2008.446870	-176.379178
2015.518866	-176.378855
2022.590862	-176.378665
2029.662858	-176.378657
2036.734854	-176.379178
2043.806850	-176.380087
2050.878846	-176.380244
2057.950842	-176.380236
2065.022838	-176.380236
2072.094834	-176.380236
2079.166830	-176.380236
2086.238826	-176.380236
2093.310822	-175.571157
2100.382818	-173.310527
2107.454814	-175.291543
2114.526810	-176.380236
2121.598806	-176.380236
2128.670802	-170.222145
2135.742798	-45.451937
2142.814794	68.055982
2149.886790	75.002204
2156.958786	83.897281
2164.030782	91.010241
2171.102778	96.908632
2178.174775	103.951637
2185.246771	112.060477
2192.318767	114.431221
2199.390763	120.050726
2206.462759	120.629885
2213.534755	123.564000
2220.606751	128.178950
2227.678747	133.625457
2234.750743	136.047243
2241.822739	138.011959
2248.894735	139.987352
2255.966731	144.017802
2263.038727	145.084083
2270.110723	147.850534
2277.182719	149.743079
2284.254715	152.914491
2291.326711	156.650614
2298.398707	156.431445
2305.470703	162.635575
2312.542699	163.894959
2319.614695	163.376146
2326.686691	162.907366
2333.758687	161.348636
2340.830683	162.604621
2347.902679	162.514950
2354.974675	166.092837
2362.046671	165.849329
2369.118667	164.362903
2376.190663	162.982506
2383.262659	162.679943
2390.334655	160.965036
2397.406651	159.964881
2404.478647	158.206061
2411.550643	157.867730
2418.622639	154.119913
2425.694635	152.665277
2432.766631	155.492016
2439.838627	161.297635
2446.910623	164.043552
2453.982619	162.759185
2461.054615	157.437654
2468.126611	153.489721
2475.198607	148.924051
2482.270603	148.075385
2489.342599	146.902314
2496.414595	142.142706
2503.486591	135.210303
2510.558588	126.568881
2517.630584	117.409010
2524.702580	114.140385
2531.774576	111.507063
2538.846572	106.854153
2545.918568	102.003180
2552.990564	99.321826
2560.062560	96.878480
2567.134556	91.867095
2574.206552	87.288193
2581.278548	79.115080
2588.350544	64.909710
2595.422540	47.935152
2602.494536	-5.443744
2609.566532	-100.280019
2616.638528	-176.380236
2623.710524	-176.380236
2630.782520	-176.380236
2637.854516	-176.380236
2644.926512	-176.380236
2651.998508	-176.380236
2659.070504	-176.380236
2666.142500	-176.380236
2673.214496	-176.380236
2680.286492	-176.380236
2687.358488	-176.380236
2694.430484	-176.380236
2701.502480	-176.380236
2708.574476	-176.380236
2715.646472	-176.380236
2722.718468	-176.380236
2729.790464	-176.380236
2736.862460	-176.380236
2743.934456	-176.380236
2751.006452	-176.380236
2758.078448	-176.380236
2765.150444	-176.380236
2772.222440	-176.380236
2779.294436	-176.380236
2786.366432	-176.380236
2793.438428	-176.380236
2800.510424	-176.380236
2807.582420	-176.380236
2814.654416	-176.380236
2821.726412	-176.380236
2828.798408	-176.380236
2835.870404	-176.380236
2842.942400	-176.380236
2850.014397	-176.380236
2857.086393	-176.380236
2864.158389	-176.380236
2871.230385	-176.380236
2878.302381	-176.380236
2885.374377	-176.380236
2892.446373	-176.380236
2899.518369	-176.380236
2906.590365	-176.380236
2913.662361	-176.380236
2920.734357	-176.380236
2927.806353	-176.380236
2934.878349	-176.380236
2941.950345	-176.380236
2949.022341	-176.380236
2956.094337	-176.380236
2963.166333	-176.380236
2970.238329	-176.380236
2977.310325	-176.380236
2984.382321	-176.380236
2991.454317	-176.380236
2998.526313	-176.380236
3005.598309	-176.380236
3012.670305	-176.380236
3019.742301	-176.380236
3026.814297	-176.380236
3033.886293	-176.380236
3040.958289	-96.091829
3048.030285	120.094623
3055.102281	161.233891
3062.174277	174.186303
3069.246273	185.045145
3076.318269	194.521514
3083.390265	199.943657
3090.462261	207.687008
3097.534257	213.524343
3104.606253	218.474712
3111.678249	223.151621
3118.750245	225.280305
3125.822241	228.317050
3132.894237	231.312586
3139.966233	235.383227
3147.038229	239.659913
3154.110225	240.296341
3161.182221	240.792254
3168.254217	244.211111
3175.326213	245.261266
3182.398210	246.096072
3189.470206	247.024940
3196.542202	247.141091
3203.614198	247.139669
3210.686194	249.085108
3217.758190	249.835082
3224.830186	250.485684
3231.902182	254.511750
3238.974178	255.575170
3246.046174	258.911178
3253.118170	260.254022
3260.190166	260.321050
3267.262162	256.616294
3274.334158	255.581579
3281.406154	253.805491
3288.478150	256.906667
3295.550146	257.638340
3302.622142	252.317726
3309.694138	245.538151
3316.766134	245.069230
3323.838130	243.628165
3330.910126	244.865881
3337.982122	246.086777
3345.054118	237.316559
3352.126114	228.876832
3359.198110	227.085362
3366.270106	226.934329
3373.342102	217.925334
3380.414098	209.384176
3387.486094	191.646512
3394.558090	181.403935
3401.630086	174.637625
3408.702082	150.339191
3415.774078	-23.321766
3422.846074	-176.380236
3429.918070	-176.380236
3436.990066	-176.380236
3444.062062	-176.380236
3451.134058	-176.380236
3458.206054	-176.380236
3465.278050	-176.380236
3472.350046	-176.380236
3479.422042	-176.380236
3486.494038	-176.380236
3493.566034	-176.380236
3500.638030	-176.380236
3507.710026	-176.380236
3514.782023	-176.380236
3521.854019	-176.380236
3528.926015	-176.380236
3535.998011	-176.380236
3543.070007	-176.380236
3550.142003	-176.380236
3557.213999	-176.380236
3564.285995	-176.380236
3571.357991	-176.380236
3578.429987	-176.380236
3585.501983	-176.380236
3592.573979	-176.380236
3599.645975	-176.380236
3606.717971	-176.380236
3613.789967	-176.380236
3620.861963	-176.380236
3627.933959	-176.380236
3635.005955	-176.380236
3642.077951	-176.380236
3649.149947	-176.380236
3656.221943	-176.380236
3663.293939	-176.380236
3670.365935	-176.380236
3677.437931	-176.380236
3684.509927	-176.380236
3691.581923	-176.380236
3698.653919	-176.380236
3705.725915	-176.380236
3712.797911	-176.380236
3719.869907	-176.380236
3726.941903	-176.380236
3734.013899	-176.380236
3741.085895	-176.380236
3748.157891	-176.380236
3755.229887	-176.380236
3762.301883	-176.380236
3769.373879	-176.380236
3776.445875	-176.380236
3783.517871	-176.380236
3790.589867	-176.380236
3797.661863	-176.380236
3804.733859	-176.380236
3811.805855	-176.380236
3818.877851	-176.380236
3825.949847	-176.380236
3833.021843	-176.380236
3840.093839	-176.380236
3847.165835	-176.380236
3854.237832	-176.380236
3861.309828	-176.380236
3868.381824	-176.380236
3875.453820	-176.380236
3882.525816	-176.380236
3889.597812	-176.380236
3896.669808	-176.380236
3903.741804	-176.380236
3910.813800	-176.380236
3917.885796	-176.380236
3924.957792	-176.380236
3932.029788	-176.380236
3939.101784	-176.380236
3946.173780	-176.380236
3953.245776	-176.380236
3960.317772	-176.380236
3967.389768	-176.380236
3974.461764	-176.380236
3981.533760	-176.380236
3988.605756	-176.380236
3995.677752	-176.380236
4002.749748	-176.380236
4009.821744	-176.380236
4016.893740	-176.380236
4023.965736	-176.380236
4031.037732	-176.380236
4038.109728	-176.380236
4045.181724	-176.380236
4052.253720	-176.380236
4059.325716	-176.380236
4066.397712	-176.380236
4073.469708	-176.380236
4080.541704	-176.380236
4087.613700	-176.380236
4094.685696	-176.380236
4101.757692	-176.380236
4108.829688	-176.380236
4115.901684	-176.380236
4122.973680	-176.380236
4130.045676	-176.380236
4137.117672	-176.380236
4144.189668	-176.380236
4151.261664	-176.380236
4158.333660	-176.380236
4165.405656	-176.380236
4172.477652	-176.380236
4179.549648	-176.380236
4186.621645	-176.380236
4193.693641	-176.380236
4200.765637	-176.380236
4207.837633	-176.380236
4214.909629	-176.380236
4221.981625	-176.380236
4229.053621	-176.380236
4236.125617	-176.380236
4243.197613	-176.380236
4250.269609	-176.380236
4257.341605	-176.380236
4264.413601	-176.380236
4271.485597	-176.380236
4278.557593	-176.380236
4285.629589	-176.380236
4292.701585	-176.380236
4299.773581	-176.380236
4306.845577	-176.380236
4313.917573	-176.380236
4320.989569	-176.380236
4328.061565	-176.380236
4335.133561	-176.380236
4342.205557	-176.380236
4349.277553	-176.380236
4356.349549	-176.380236
4363.421545	-176.380236
4370.493541	-176.380236
4377.565537	-176.380236
4384.637533	-176.380236
4391.709529	-176.380236
4398.781525	-176.380236
4405.853521	-176.380236
4412.925517	-146.653828
4419.997513	-42.466490
4427.069509	1.172607
4434.141505	24.166761
4441.213501	45.342658
4448.285497	61.379731
4455.357493	72.721676
4462.429489	81.771880
4469.501485	87.732163
4476.573481	95.147314
4483.645477	102.351996
4490.717473	110.764135
4497.789469	117.739972
4504.861465	123.261776
4511.933461	132.849805
4519.005458	139.577140
4526.077454	143.735963
4533.149450	149.822123
4540.221446	151.465015
4547.293442	152.663631
4554.365438	157.124828
4561.437434	161.672602
4568.509430	164.316013
4575.581426	169.070576
4582.653422	173.900354
4589.725418	176.085629
4596.797414	178.855677
4603.869410	186.201460
4610.941406	187.992864
4618.013402	188.555566
4625.085398	189.025793
4632.157394	190.710300
4639.229390	191.330328
4646.301386	192.981532
4653.373382	194.717701
4660.445378	195.751068
4667.517374	196.163976
4674.589370	197.682630
4681.661366	196.527621
4688.733362	194.004851
4695.805358	193.572508
4702.877354	193.214702
4709.949350	194.056993
4717.021346	189.700006
4724.093342	191.412035
4731.165338	190.511036
4738.237334	186.173541
4745.309330	181.916372
4752.381326	186.292992
4759.453322	183.392171
4766.525318	178.943587
4773.597314	172.758370
4780.669310	165.836891
4787.741306	160.543113
4794.813302	156.696479
4801.885298	151.606232
4808.957294	142.034958
4816.029290	134.362836
4823.101286	127.439546
4830.173282	119.536007
4837.245278	111.082303
4844.317274	103.158346
4851.389271	93.906075
4858.461267	84.358494
4865.533263	72.377177
4872.605259	53.084082
4879.677255	27.580382
4886.749251	12.072146
4893.821247	3.128053
4900.893243	-5.164999
4907.965239	-18.363366
4915.037235	-32.702626
4922.109231	-28.876360
4929.181227	-25.539922
4936.253223	-21.816625
4943.325219	-19.420699
4950.397215	-20.065008
4957.469211	-23.595856
4964.541207	-27.573816
4971.613203	-36.228528
4978.685199	-37.573240
4985.757195	-56.462705
4992.829191	-37.651846
4999.901187	-30.443980
5006.973183	32.707836
5014.045179	-66.463660
5021.117175	-176.380236
5028.189171	-119.273925
5035.261167	-176.380236
5042.333163	-176.380236
5049.405159	-176.380236
5056.477155	-176.380236
5063.549151	-176.380236
5070.621147	-176.380236
5077.693143	-176.380236
5084.765139	-176.380236
5091.837135	-176.380236
5098.909131	-176.380236
5105.981127	-176.380236
5113.053123	-176.380236
5120.125119	-176.380236
5127.197115	-176.380236
5134.269111	-176.380236
5141.341107	-176.380236
5148.413103	-176.380236
5155.485099	-176.380236
5162.557095	-176.380236
5169.629091	-176.380236
5176.701087	-176.380236
5183.773083	-176.380236
5190.845080	-176.380236
5197.917076	-176.380236
5204.989072	-176.380236
5212.061068	-176.380236
5219.133064	-176.380236
5226.205060	-176.380236
5233.277056	-176.380236
5240.349052	-176.380236
5247.421048	-176.380236
5254.493044	-176.380236
5261.565040	-176.380236
5268.637036	-176.380236
5275.709032	-176.380236
5282.781028	-176.380236
5289.853024	-176.380236
5296.925020	-176.380236
5303.997016	-176.380236
5311.069012	-176.380236
5318.141008	-176.380236
5325.213004	-176.380236
5332.285000	-176.380236
5339.356996	-176.380236
5346.428992	-176.380236
5353.500988	-176.380236
5360.572984	-176.380236
5367.644980	-176.380236
5374.716976	-176.380236
5381.788972	-165.445021
5388.860968	-144.597547
5395.932964	-160.083620
5403.004960	-147.546830
5410.076956	-163.151584
5417.148952	-150.971103
5424.220948	-166.121227
5431.292944	-136.437963
5438.364940	-108.045327
5445.436936	-121.518354
5452.508932	-130.578962
5459.580928	-110.116212
5466.652924	-103.642756
5473.724920	-106.018206
5480.796916	-107.082486
5487.868912	-109.099790
5494.940908	-103.788001
5502.012904	-106.296381
5509.084900	-103.352656
5516.156896	-105.453660
5523.228893	-96.548263
5530.300889	-95.306072
5537.372885	-86.341404
5544.444881	-80.459809
5551.516877	-69.197354
5558.588873	-57.893491
5565.660869	-42.551050
5572.732865	-20.299336
5579.804861	6.889631
5586.876857	38.461594
5593.948853	71.753410
5601.020849	100.538189
5608.092845	129.821289
5615.164841	141.626540
5622.236837	151.723334
5629.308833	160.063020
5636.380829	167.419281
5643.452825	174.107598
5650.524821	182.425939
5657.596817	188.503473
5664.668813	193.273443
5671.740809	198.145737
5678.812805	202.986067
5685.884801	206.317510
5692.956797	208.433277
5700.028793	210.452864
5707.100789	214.155130
5714.172785	218.250713
5721.244781	221.178891
5728.316777	224.494283
5735.388773	227.770359
5742.460769	233.234323
5749.532765	235.932267
5756.604761	236.720050
5763.676757	237.783594
5770.748753	240.724499
5777.820749	242.382823
5784.892745	241.043933
5791.964741	243.936541
5799.036737	246.497279
5806.108733	245.774621
5813.180729	247.184732
5820.252725	244.269935
5827.324721	239.522947
5834.396717	241.782287
5841.468713	241.600953
5848.540709	237.418874
5855.612706	234.727679
5862.684702	236.735101
5869.756698	237.525027
5876.828694	234.634279
5883.900690	236.646092
5890.972686	229.734165
5898.044682	226.095668
5905.116678	221.119521
5912.188674	218.350846
5919.260670	215.820674
5926.332666	209.963574
5933.404662	210.708561
5940.476658	211.235619
5947.548654	202.610208
5954.620650	197.999583
5961.692646	196.482128
5968.764642	193.746267
5975.836638	184.541433
5982.908634	175.291428
5989.980630	169.776802
5997.052626	162.910839
6004.124622	155.825385
6011.196618	147.518687
6018.268614	141.312969
6025.340610	134.446965
6032.412606	124.420242
6039.484602	114.787324
6046.556598	102.516427
6053.628594	92.757293
6060.700590	25.534546
6067.772586	-103.655913
6074.844582	-93.740553
6081.916578	-149.440516
6088.988574	-176.380236
6096.060570	-176.380236
6103.132566	-176.380236
6110.204562	-176.380236
6117.276558	-176.380236
6124.348554	-176.380236
6131.420550	-176.380236
6138.492546	-176.380236
6145.564542	-176.380236
6152.636538	-176.380236
6159.708534	-176.380236
6166.780530	-176.380236
6173.852526	-176.380236
6180.924522	-176.380236
6187.996518	-176.380236
6195.068515	-176.380236
6202.140511	-176.380236
6209.212507	-140.144282
6216.284503	-176.380236
6223.356499	-61.098058
6230.428495	93.323724
6237.500491	135.359972
6244.572487	144.544363
6251.644483	144.229999
6258.716479	146.470889
6265.788475	149.558536
6272.860471	153.870509
6279.932467	153.794765
6287.004463	154.739338
6294.076459	155.909944
6301.148455	158.030821
6308.220451	160.658470
6315.292447	161.988520
6322.364443	166.074544
6329.436439	170.700096
6336.508435	172.371975
6343.580431	174.493522
6350.652427	176.257494
6357.724423	177.836435
6364.796419	178.641760
6371.868415	179.459149
6378.940411	182.341305
6386.012407	184.575166
6393.084403	185.211081
6400.156399	185.723253
6407.228395	187.483975
6414.300391	187.366228
6421.372387	183.929459
6428.444383	179.230825
6435.516379	178.267281
6442.588375	178.747441
6449.660371	175.023516
6456.732367	171.795620
6463.804363	165.866101
6470.876359	159.471912
6477.948355	155.120614
6485.020351	153.083024
6492.092347	147.697623
6499.164343	143.278753
6506.236339	136.541618
6513.308335	127.556937
6520.380331	123.342904
6527.452328	117.433745
6534.524324	106.361779
6541.596320	95.400911
6548.668316	85.004399
6555.740312	72.719609
6562.812308	58.079200
6569.884304	43.246285
6576.956300	44.441717
6584.028296	34.152763
6591.100292	38.972303
6598.172288	50.811849
6605.244284	60.483065
6612.316280	73.414364
6619.388276	89.791934
6626.460272	90.942295
6633.532268	98.954840
6640.604264	104.864884
6647.676260	113.751930
6654.748256	119.603837
6661.820252	121.363897
6668.892248	130.946121
6675.964244	137.364739
6683.036240	142.039870
6690.108236	149.954433
6697.180232	146.605821
6704.252228	144.556355
6711.324224	147.642025
6718.396220	157.595708
6725.468216	159.020912
6732.540212	170.401097
6739.612208	167.923465
6746.684204	176.685090
6753.756200	172.615788
6760.828196	178.157804
6767.900192	180.000754
6774.972188	182.751981
6782.044184	182.394497
6789.116180	182.828618
6796.188176	180.469286
6803.260172	176.815622
6810.332168	180.796427
6817.404164	180.143295
6824.476160	183.188409
6831.548156	185.656200
6838.620152	182.414816
6845.692148	179.716451
6852.764144	178.519811
6859.836141	177.791811
6866.908137	179.927814
6873.980133	180.076192
6881.052129	181.750842
6888.124125	182.445473
6895.196121	178.524765
6902.268117	175.534125
6909.340113	175.956891
6916.412109	172.741450
6923.484105	171.204139
6930.556101	167.815245
6937.628097	164.561762
6944.700093	161.832773
6951.772089	159.348723
6958.844085	159.242769
6965.916081	159.411616
6972.988077	158.698592
6980.060073	154.848848
6987.132069	145.527797
6994.204065	135.160303
7001.276061	130.745898
7008.348057	127.842671
7015.420053	118.862852
7022.492049	107.260462
7029.564045	97.159335
7036.636041	87.344271
7043.708037	75.607388
7050.780033	68.580501
7057.852029	62.228877
7064.924025	39.227885
7071.996021	-120.026561
7079.068017	-176.380236
7086.140013	-176.380236
7093.212009	-176.380236
7100.284005	-176.380236
7107.356001	-176.380236
7114.427997	-176.380236
7121.499993	-176.380236
7128.571989	-176.380236
7135.643985	-176.380236
7142.715981	-176.380236
7149.787977	-176.380236
7156.859973	-176.380236
7163.931969	-176.380236
7171.003965	-176.380236
7178.075961	-176.380236
7185.147957	-176.380236
7192.219953	-176.380236
7199.291950	-176.380236
7206.363946	-176.380236
7213.435942	-176.380236
7220.507938	-176.380236
7227.579934	-176.380236
7234.651930	-176.380236
7241.723926	-176.380236
7248.795922	-176.380236
7255.867918	-176.380236
7262.939914	-176.380236
7270.011910	-176.380236
7277.083906	-176.380236
7284.155902	-176.380236
7291.227898	-176.380236
7298.299894	-176.380236
7305.371890	-176.380236
7312.443886	-176.380236
7319.515882	-176.380236
7326.587878	-176.380236
7333.659874	-176.380236
7340.731870	-176.380236
7347.803866	-176.380236
7354.875862	-176.380236
7361.947858	-176.380236
7369.019854	-176.380236
7376.091850	-176.380236
7383.163846	-176.380236
7390.235842	-176.380236
7397.307838	-176.380236
7404.379834	-176.380236
7411.451830	-176.380236
7418.523826	-176.380236
7425.595822	-176.380236
7432.667818	-176.380236
7439.739814	-176.380236
7446.811810	-176.380236
7453.883806	-176.380236
7460.955802	-176.380236
7468.027798	-176.380236
7475.099794	-176.380236
7482.171790	-176.380236
7489.243786	-176.380236
7496.315782	-176.380236
7503.387778	-176.380236
7510.459774	-176.380236
7517.531770	-176.380236
7524.603766	-176.380236
7531.675763	-176.380236
7538.747759	-176.380236
7545.819755	-176.380236
7552.891751	-176.380236
7559.963747	-176.380236
7567.035743	-176.380236
7574.107739	-176.380236
7581.179735	-176.380244
7588.251731	-84.216094
7595.323727	42.232799
7602.395723	-2.109340
7609.467719	29.039476
7616.539715	69.926247
7623.611711	88.874462
7630.683707	106.393246
7637.755703	118.275978
7644.827699	123.232625
7651.899695	126.400142
7658.971691	126.381319
7666.043687	125.791418
7673.115683	128.183797
7680.187679	129.562457
7687.259675	127.785311
7694.331671	124.665172
7701.403667	122.309338
7708.475663	120.009914
7715.547659	117.027676
7722.619655	111.710230
7729.691651	111.584097
7736.763647	112.762154
7743.835643	108.296997
7750.907639	103.731790
7757.979635	18.654889
7765.051631	-74.170970
7772.123627	-40.310400
7779.195623	-73.054458
7786.267619	-41.036763
7793.339615	-117.286243
7800.411611	-176.380236
7807.483607	-176.380236
7814.555603	-176.380236
7821.627599	-176.380236
7828.699595	-176.380236
7835.771591	-176.380236
7842.843587	-176.380236
7849.915583	-176.380236
7856.987579	-176.380236
7864.059576	-176.380236
7871.131572	-176.380236
7878.203568	-176.380236
7885.275564	-176.380236
7892.347560	-176.380236
7899.419556	-176.380236
7906.491552	-176.380236
7913.563548	-176.380236
7920.635544	-176.380236
7927.707540	-176.380236
7934.779536	-176.380236
7941.851532	-176.380236
7948.923528	-176.380236
7955.995524	-176.380236
7963.067520	-176.380236
7970.139516	-176.380236
7977.211512	-176.380236
7984.283508	-176.380236
7991.355504	-176.380236
7998.427500	-176.380236
8005.499496	-176.380236
8012.571492	-176.380236
8019.643488	-176.380236
8026.715484	-176.380236
8033.787480	-176.380236
8040.859476	-176.380236
8047.931472	-176.380236
8055.003468	-176.380236
8062.075464	-176.380236
8069.147460	-176.380236
8076.219456	-176.380236
8083.291452	-153.069428
8090.363448	24.380439
8097.435444	91.381742
8104.507440	113.835035
8111.579436	133.856585
8118.651432	148.553435
8125.723428	161.058594
8132.795424	173.758765
8139.867420	128.645291
8146.939416	-96.573535
8154.011412	-110.784355
8161.083408	123.462768
8168.155404	209.571820
8175.227400	215.356707
8182.299396	220.729719
8189.371392	226.619212
8196.443388	229.931825
8203.515385	228.611789
8210.587381	225.378526
8217.659377	227.425123
8224.731373	232.918578
8231.803369	235.020178
8238.875365	238.139556
8245.947361	243.454579
8253.019357	248.505519
8260.091353	252.982544
8267.163349	255.470068
8274.235345	258.153894
8281.307341	261.334800
8288.379337	263.240503
8295.451333	264.762200
8302.523329	265.268757
8309.595325	267.508472
8316.667321	268.256519
8323.739317	267.521357
8330.811313	267.034722
8337.883309	266.607465
8344.955305	266.790214
8352.027301	266.446318
8359.099297	266.718348
8366.171293	265.383163
8373.243289	265.418508
8380.315285	266.045111
8387.387281	265.676637
8394.459277	263.582025
8401.531273	260.720453
8408.603269	259.837533
8415.675265	258.994068
8422.747261	258.884963
8429.819257	256.343263
8436.891253	256.762473
8443.963249	255.554636
8451.035245	254.595955
8458.107241	254.127390
8465.179237	246.618648
8472.251233	240.300046
8479.323229	236.806644
8486.395225	234.339382
8493.467221	229.483686
8500.539217	223.641324
8507.611213	221.612549
8514.683209	218.824654
8521.755205	214.062730
8528.827201	208.126389
8535.899198	60.027459
8542.971194	-128.198782
8550.043190	-176.380236
8557.115186	-176.380236
8564.187182	-176.380236
8571.259178	-176.380236
8578.331174	-176.380236
8585.403170	-176.380236
8592.475166	-176.380236
8599.547162	-176.380236
8606.619158	-176.380236
8613.691154	-176.380236
8620.763150	-176.380236
8627.835146	-176.380236
8634.907142	-176.380236
8641.979138	-176.380236
8649.051134	-176.380236
8656.123130	-176.380236
8663.195126	-176.380236
8670.267122	-176.380236
8677.339118	-176.380236
8684.411114	-176.380236
8691.483110	-176.380236
8698.555106	-176.380236
8705.627102	-176.380236
8712.699098	-176.380236
8719.771094	-176.380236
8726.843090	-176.380236
8733.915086	-176.380236
8740.987082	-176.380236
8748.059078	-176.380236
8755.131074	-176.380236
8762.203070	-144.121217
8769.275066	-3.694526
8776.347062	112.831894
8783.419058	116.437403
8790.491054	122.544998
8797.563050	130.595303
8804.635046	134.847171
8811.707042	138.673478
8818.779038	144.914326
8825.851034	147.490040
8832.923030	152.248647
8839.995026	153.868525
8847.067022	157.242029
8854.139018	161.757897
8861.211014	169.546509
8868.283011	168.266435
8875.355007	169.246907
8882.427003	173.258121
8889.498999	175.318148
8896.570995	179.270149
8903.642991	180.866143
8910.714987	182.918818
8917.786983	191.719345
8924.858979	190.644984
8931.930975	186.248293
8939.002971	188.144592
8946.074967	193.424361
8953.146963	193.714420
8960.218959	192.737586
8967.290955	190.192793
8974.362951	189.345607
8981.434947	190.359019
8988.506943	187.067825
8995.578939	188.747064
9002.650935	185.126645
9009.722931	186.918809
9016.794927	183.949679
9023.866923	171.035143
9030.938919	174.645423
9038.010915	178.278049
9045.082911	179.594305
9052.154907	184.693756
9059.226903	186.468082
9066.298899	186.750161
9073.370895	180.987438
9080.442891	170.580571
9087.514887	163.115404
9094.586883	160.932651
9101.658879	156.288458
9108.730875	154.025628
9115.802871	152.131471
9122.874867	148.224698
9129.946863	145.251507
9137.018859	141.320520
9144.090855	134.485139
9151.162851	130.315209
9158.234847	123.725214
9165.306843	116.149941
9172.378839	109.183862
9179.450835	103.290813
9186.522831	94.250054
9193.594827	83.749497
9200.666824	70.723740
9207.738820	53.856649
9214.810816	31.390348
9221.882812	4.464711
9228.954808	-37.268527
9236.026804	-168.847677
9243.098800	-142.983748
9250.170796	-176.380236
9257.242792	-176.380236
9264.314788	-176.380236
9271.386784	-176.380236
9278.458780	-176.380236
9285.530776	-176.380236
9292.602772	-176.380236
9299.674768	-176.380236
9306.746764	-176.380236
9313.818760	-176.380236
9320.890756	-176.380236
9327.962752	-176.380236
9335.034748	-176.380236
9342.106744	-176.380236
9349.178740	-176.380236
9356.250736	-176.380236
9363.322732	-176.380236
9370.394728	-176.380236
9377.466724	-176.380236
9384.538720	-176.380236
9391.610716	-176.380236
9398.682712	-176.380236
9405.754708	-176.380236
9412.826704	-176.380236
9419.898700	-176.380236
9426.970696	-176.380236
9434.042692	-176.380236
9441.114688	-176.380236
9448.186684	-176.380236
9455.258680	-176.380236
9462.330676	-176.380236
9469.402672	-176.380236
9476.474668	-176.380236
9483.546664	-176.380236
9490.618660	-176.380236
9497.690656	-176.380236
9504.762652	-176.380236
9511.834648	-176.380236
9518.906644	-176.380236
9525.978640	-176.380236
9533.050636	-176.380236
9540.122633	-176.380236
9547.194629	-176.380236
9554.266625	-176.380236
9561.338621	-176.380236
9568.410617	-176.380236
9575.482613	-176.380236
9582.554609	-176.380236
9589.626605	-176.380236
9596.698601	-176.380236
9603.770597	-176.380236
9610.842593	-176.380236
9617.914589	-176.380236
9624.986585	-176.380236
9632.058581	-176.380236
9639.130577	-176.380236
9646.202573	-176.380236
9653.274569	-176.380236
9660.346565	-176.380236
9667.418561	-176.380236
9674.490557	-176.380236
9681.562553	-176.380236
9688.634549	-176.380236
9695.706545	-176.380236
9702.778541	-176.380236
9709.850537	-176.380236
9716.922533	-176.380236
9723.994529	-176.380236
9731.066525	-176.380236
9738.138521	-176.380236
9745.210517	-176.380236
9752.282513	-176.380236
9759.354509	-176.380236
9766.426505	-176.380236
9773.498501	-176.380236
9780.570497	-176.380236
9787.642493	-176.380236
9794.714489	-176.380236
9801.786485	-176.380236
9808.858481	-176.380236
9815.930477	-176.380236
9823.002473	-176.380236
9830.074469	-176.380236
9837.146465	-176.380236
9844.218461	-176.380236
9851.290457	-176.380236
9858.362453	-176.380236
9865.434449	-176.380236
9872.506446	-176.380236
9879.578442	-176.380236
9886.650438	-176.380236
9893.722434	-176.380236
9900.794430	-176.380236
9907.866426	-176.380236
9914.938422	-176.380236
9922.010418	-176.380236
9929.082414	-176.380236
9936.154410	-176.380236
9943.226406	-176.380236
9950.298402	-176.380236
9957.370398	-176.380236
9964.442394	-176.380236
9971.514390	-176.380236
9978.586386	-176.380236
9985.658382	-176.380236
9992.730378	-176.380236
9999.802374	-176.380236
10006.874370	-176.380236
10013.946366	-176.380236
10021.018362	-176.380236
10028.090358	-176.081899
10035.162354	-170.277661
10042.234350	-155.438592
10049.306346	-117.210896
10056.378342	-81.967323
10063.450338	-50.265224
10070.522334	-22.998735
10077.594330	-0.744582
10084.666326	18.876001
10091.738322	35.070318
10098.810318	50.130069
10105.882314	63.053123
10112.954310	75.463243
10120.026306	86.093381
10127.098302	96.239712
10134.170298	104.598270
10141.242294	112.448501
10148.314290	118.610603
10155.386286	124.369638
10162.458282	128.710466
10169.530278	132.808472
10176.602274	135.808350
10183.674270	138.691796
10190.746266	140.745182
10197.818262	142.740414
10204.890259	144.082373
10211.962255	145.357751
10219.034251	146.069368
10226.106247	146.657070
10233.178243	146.710518
10240.250239	146.559435
10247.322235	145.880004
10254.394231	144.919884
10261.466227	143.446499
10268.538223	141.644072
10275.610219	139.373501
10282.682215	136.768553
10289.754211	133.778963
10296.826207	130.502134
10303.898203	126.962694
10310.970199	123.240208
10318.042195	119.407682
10325.114191	115.545145
10332.186187	111.736305
10339.258183	108.073155
10346.330179	104.612536
10353.402175	101.462327
10360.474171	98.624871
10367.546167	96.212463
10374.618163	94.156918
10381.690159	92.530747
10388.762155	91.209711
10395.834151	90.171647
10402.906147	89.301851
10409.978143	88.461264
10417.050139	87.625085
10424.122135	86.537583
10431.194131	85.315695
10438.266127	83.592245
10445.338123	81.651983
10452.410119	78.944041
10459.482115	76.010207
10466.554111	59.683927
10473.626107	40.725127
10480.698103	22.572371
10487.770099	4.973716
10494.842095	-11.604193
10501.914091	-27.579613
10508.986087	-42.373189
10516.058083	-56.555585
10523.130079	-69.457633
10530.202075	-81.773228
10537.274071	-92.773428
10544.346068	-103.224580
10551.418064	-112.406647
10558.490060	-121.069579
10565.562056	-128.577841
10572.634052	-135.597724
10579.706048	-141.601027
10586.778044	-147.157499
10593.850040	-151.844215
10600.922036	-156.132653
10607.994032	-159.695737
10615.066028	-162.912518
10622.138024	-165.538703
10629.210020	-167.871124
10636.282016	-169.734253
10643.354012	-171.354709
10650.426008	-172.612472
10657.498004	-173.676066
10664.570000	-174.468952
10671.641996	-175.112996
10678.713992	-175.564202
10685.785988	-175.908355
10692.857984	-176.123910
10699.929980	-176.269436
10707.001976	-176.339011
10714.073972	-176.371925
10721.145968	-176.378566
10728.217964	-176.380236
10735.289960	-176.380236
10742.361956	-176.380236
10749.433952	-176.380236
10756.505948	-176.380236
10763.577944	-176.380236
10770.649940	-176.380236
10777.721936	-176.380236
10784.793932	-176.380236
10791.865928	-176.380236
10798.937924	-176.380236
10806.009920	-176.380236
10813.081916	-176.380236
10820.153912	-176.380236
10827.225908	-176.380236
10834.297904	-176.380236
10841.369900	-176.380236
10848.441896	-176.380236
10855.513892	-176.380236
10862.585888	-176.380236
10869.657884	-176.380236
10876.729881	-176.380236
10883.801877	-176.380236
10890.873873	-176.380236
10897.945869	-176.380236
10905.017865	-176.380236
10912.089861	-176.380236
10919.161857	-176.380236
10926.233853	-176.380236
10933.305849	-176.380236
10940.377845	-176.380236
10947.449841	-176.380236
10954.521837	-176.380236
10961.593833	-176.380236
10968.665829	-176.380236
10975.737825	-176.380236
10982.809821	-176.380236
10989.881817	-176.380236
10996.953813	-176.380236
11004.025809	-176.380236
11011.097805	-176.380236
11018.169801	-176.380236
11025.241797	-176.380236
11032.313793	-176.380236
11039.385789	-176.380236
11046.457785	-176.380236
11053.529781	-176.380236
11060.601777	-176.380236
11067.673773	-176.380236
11074.745769	-176.380236
11081.817765	-176.380236
11088.889761	-176.380236
11095.961757	-176.380236
11103.033753	-176.380236
11110.105749	-176.380236
11117.177745	-176.380236
11124.249741	-176.380236
11131.321737	-176.380236
11138.393733	-176.380236
11145.465729	-176.380236
11152.537725	-176.380236
11159.609721	-176.380236
11166.681717	-176.380236
11173.753713	-176.380236
11180.825709	-176.380236
11187.897705	-176.380236
11194.969701	-176.380236
11202.041697	-176.380236
11209.113694	-176.380236
11216.185690	-176.380236
11223.257686	-176.380236
11230.329682	-176.380236
11237.401678	-176.380236
11244.473674	-176.380236
11251.545670	-176.380236
11258.617666	-176.380236
11265.689662	-176.380236
11272.761658	-176.380236
11279.833654	-165.833774
11286.905650	-73.381152
11293.977646	-27.363975
11301.049642	2.165071
11308.121638	20.691942
11315.193634	33.215617
11322.265630	42.602571
11329.337626	44.088840
11336.409622	46.221775
11343.481618	49.753317
11350.553614	55.161798
11357.625610	57.031055
11364.697606	62.068714
11371.769602	62.887824
11378.841598	62.938047
11385.913594	64.649613
11392.985590	66.121914
11400.057586	67.570769
11407.129582	67.400715
11414.201578	70.479372
11421.273574	73.510684
11428.345570	74.858928
11435.417566	76.661355
11442.489562	77.274338
11449.561558	80.693773
11456.633554	79.954740
11463.705550	79.427236
11470.777546	80.302920
11477.849542	81.207128
11484.921538	81.417415
11491.993534	81.235419
11499.065530	79.895453
11506.137526	78.843041
11513.209522	75.824556
11520.281518	74.038726
11527.353514	70.615230
11534.425510	63.378337
11541.497506	35.954827
11548.569503	51.229935
11555.641499	-15.416697
11562.713495	-127.600702
11569.785491	-176.380236
11576.857487	-166.531506
11583.929483	-176.380236
11591.001479	-176.380236
11598.073475	-176.380236
11605.145471	-176.380236
11612.217467	-176.380236
11619.289463	-176.380236
11626.361459	-176.380236
11633.433455	-176.380236
11640.505451	-176.380236
11647.577447	-176.380236
11654.649443	-176.380236
11661.721439	-176.380236
11668.793435	-176.380236
11675.865431	-176.380236
11682.937427	-176.380236
11690.009423	-176.380236
11697.081419	-176.380236
11704.153415	-176.380236
11711.225411	-176.380236
11718.297407	-176.380236
11725.369403	-176.380236
11732.441399	-176.380236
11739.513395	-176.380236
11746.585391	-176.380236
11753.657387	-176.380236
11760.729383	-176.380236
11767.801379	-176.380236
11774.873375	-176.380236
11781.945371	-176.380236
11789.017367	-176.380236
11796.089363	-176.380236
11803.161359	-176.380236
11810.233355	-176.380236
11817.305351	-176.380236
11824.377347	-176.380236
11831.449343	-176.380236
11838.521339	-176.380236
11845.593335	-176.380236
11852.665331	-176.380236
11859.737327	-176.380236
11866.809323	-176.380236
11873.881319	-176.380236
11880.953316	-176.380236
11888.025312	-176.380236
11895.097308	-176.380236
11902.169304	-176.380236
11909.241300	-176.380236
11916.313296	-176.380236
11923.385292	-176.380236
11930.457288	-176.380236
11937.529284	-176.380236
11944.601280	-176.380236
11951.673276	-176.380236
11958.745272	-176.380236
11965.817268	-176.380236
11972.889264	-176.380236
11979.961260	-176.380236
11987.033256	-176.380236
11994.105252	-125.059448
12001.177248	60.255692
12008.249244	121.354560
12015.321240	131.722988
12022.393236	147.561484
12029.465232	160.355692
12036.537228	166.564321
12043.609224	175.372332
12050.681220	181.845152
12057.753216	187.956410
12064.825212	194.389121
12071.897208	202.230329
12078.969204	211.477704
12086.041200	215.361454
12093.113196	216.237395
12100.185192	218.721660
12107.257188	227.701346
12114.329184	233.912572
12121.401180	235.208186
12128.473176	237.434736
12135.545172	238.657682
12142.617168	241.593105
12149.689164	249.481692
12156.761160	254.909401
12163.833156	255.512038
12170.905152	254.109973
12177.977148	254.341324
12185.049144	253.636711
12192.121140	256.028303
12199.193136	253.613754
12206.265132	257.713207
12213.337129	259.736607
12220.409125	258.144343
12227.481121	256.159018
12234.553117	256.951747
12241.625113	259.384375
12248.697109	258.983143
12255.769105	261.993408
12262.841101	259.639807
12269.913097	257.728217
12276.985093	253.847742
12284.057089	253.078277
12291.129085	252.258654
12298.201081	252.788722
12305.273077	249.716202
12312.345073	248.508364
12319.417069	245.497942
12326.489065	243.595548
12333.561061	242.569773
12340.633057	240.792850
12347.705053	236.592024
12354.777049	233.530849
12361.849045	230.353648
12368.921041	227.877694
12375.993037	223.656549
12383.065033	219.195096
12390.137029	215.372122
12397.209025	211.739472
12404.281021	206.394925
12411.353017	201.084343
12418.425013	197.220267
12425.497009	189.671698
12432.569005	181.652024
12439.641001	172.229848
12446.712997	162.036635
12453.784993	149.762620
12460.856989	139.507482
12467.928985	130.770940
12475.000981	74.227636
12482.072977	-91.378244
12489.144973	-176.380236
12496.216969	-176.380236
12503.288965	-176.380236
12510.360961	-176.380236
12517.432957	-176.380236
12524.504953	-176.380236
12531.576949	-176.380236
12538.648945	-176.380236
12545.720941	-176.380236
12552.792938	-176.380236
12559.864934	-176.380236
12566.936930	-176.380236
12574.008926	-176.380236
12581.080922	-176.380236
12588.152918	-176.380236
12595.224914	-176.380236
12602.296910	-163.100253
12609.368906	-29.310432
12616.440902	103.433337
12623.512898	117.532753
12630.584894	128.273691
12637.656890	143.412667
12644.728886	152.860058
12651.800882	152.247440
12658.872878	150.760700
12665.944874	160.703980
12673.016870	167.053660
12680.088866	173.322626
12687.160862	176.823752
12694.232858	183.352112
12701.304854	189.813676
12708.376850	193.547062
12715.448846	198.643867
12722.520842	203.223050
12729.592838	208.884574
12736.664834	211.216929
12743.736830	208.994266
12750.808826	213.693082
12757.880822	220.136154
12764.952818	221.572332
12772.024814	224.884970
12779.096810	222.573496
12786.168806	220.959846
12793.240802	224.159558
12800.312798	233.849067
12807.384794	241.852796
12814.456790	240.815022
12821.528786	241.962555
12828.600782	250.565836
12835.672778	255.504628
12842.744774	259.630082
12849.816770	262.330399
12856.888766	264.095893
12863.960762	265.848213
12871.032758	267.580371
12878.104754	275.134332
12885.176751	279.368288
12892.248747	283.702012
12899.320743	284.116061
12906.392739	281.309021
12913.464735	279.587714
12920.536731	281.086751
12927.608727	280.575538
12934.680723	281.228638
12941.752719	281.471418
12948.824715	278.868959
12955.896711	277.141779
12962.968707	274.319407
12970.040703	270.961872
12977.112699	269.052812
12984.184695	267.006629
12991.256691	264.770180
12998.328687	262.319102
13005.400683	259.050866
13012.472679	254.778496
13019.544675	240.811647
13026.616671	149.097223
13033.688667	63.428676
13040.760663	63.591726
13047.832659	61.684138
13054.904655	60.866732
13061.976651	63.667189
13069.048647	63.832049
13076.120643	60.569379
13083.192639	57.852729
13090.264635	54.676230
13097.336631	48.175029
13104.408627	44.558712
13111.480623	40.357290
13118.552619	35.151785
13125.624615	28.307068
13132.696611	24.003868
13139.768607	16.631150
13146.840603	7.983294
13153.912599	-0.009047
13160.984595	-10.134637
13168.056591	-25.277824
13175.128587	-35.176512
13182.200583	-30.120238
13189.272579	-26.847875
13196.344575	-3.085083
13203.416571	26.257800
13210.488567	41.164343
13217.560564	51.840783
13224.632560	64.235307
13231.704556	72.419428
13238.776552	79.239401
13245.848548	86.106654
13252.920544	94.149392
13259.992540	102.598754
13267.064536	111.776290
13274.136532	117.378742
13281.208528	123.518706
13288.280524	130.380318
13295.352520	140.464600
13302.424516	148.915087
13309.496512	155.010029
13316.568508	159.576137
13323.640504	162.812890
13330.712500	165.585354
13337.784496	164.333520
13344.856492	167.776095
13351.928488	168.988133
13359.000484	173.444740
13366.072480	174.833407
13373.144476	174.369523
13380.216472	173.659898
13387.288468	170.567835
13394.360464	168.212060
13401.432460	167.008515
13408.504456	169.358435
13415.576452	171.373060
13422.648448	170.342398
13429.720444	168.209066
13436.792440	165.213811
13443.864436	164.211605
13450.936432	163.591130
13458.008428	162.452322
13465.080424	162.695110
13472.152420	158.886551
13479.224416	154.220922
13486.296412	149.108578
13493.368408	143.793290
13500.440404	144.954998
13507.512400	146.262206
13514.584396	144.068347
13521.656392	141.013541
13528.728388	138.663099
13535.800384	132.981793
13542.872380	127.790661
13549.944377	120.111832
13557.016373	108.439463
13564.088369	98.925490
13571.160365	88.207923
13578.232361	77.558723
13585.304357	60.284546
13592.376353	39.625560
13599.448349	26.631468
13606.520345	-6.980245
13613.592341	-131.582714
13620.664337	-176.380236
13627.736333	-176.380236
13634.808329	-176.380236
13641.880325	-176.380236
13648.952321	-176.380236
13656.024317	-176.380236
13663.096313	-176.380236
13670.168309	-176.380236
13677.240305	-176.380236
13684.312301	-176.380236
13691.384297	-176.380236
13698.456293	-176.380236
13705.528289	-176.380236
13712.600285	-176.380236
13719.672281	-176.380236
13726.744277	-176.380236
13733.816273	-176.380236
13740.888269	-176.380236
13747.960265	-176.380236
13755.032261	-143.671673
13762.104257	-55.590825
13769.176253	3.183949
13776.248249	4.062562
13783.320245	2.461151
13790.392241	17.169712
13797.464237	29.559364
13804.536233	40.554106
13811.608229	49.039665
13818.680225	58.265960
13825.752221	64.908594
13832.824217	73.790538
13839.896213	78.254281
13846.968209	86.583960
13854.040205	91.529451
13861.112201	93.044375
13868.184197	95.734172
13875.256193	96.147155
13882.328189	95.873711
13889.400186	97.505894
13896.472182	98.347514
13903.544178	100.478009
13910.616174	101.218406
