# Supplementary material for: Surface roughness data of microsphere-based coatings developed to counter the urban heat island phenomenon
Source: Data Brief. 2025 Sep 15;63:112061. doi: 10.1016/j.dib.2025.112061 (PMC12528914; doi:10.1016/j.dib.2025.112061)
Supplement: Supplementary file 1 [file mmc1.zip › Steel_medium_Parameters.csv]

Name	Value	Unit	Context	Frame Number	Studiable name	;
Sq	61.12980298	µm		6	Nero_Steel_150-250_Height > Leveled (LS-plane) > Thresholded (1331.128 µm ; 1639.701 µm) > Filled-in non-measured points
Ssk	0.1531917424	<no unit>		6	Nero_Steel_150-250_Height > Leveled (LS-plane) > Thresholded (1331.128 µm ; 1639.701 µm) > Filled-in non-measured points
Sku	2.467686863	<no unit>		6	Nero_Steel_150-250_Height > Leveled (LS-plane) > Thresholded (1331.128 µm ; 1639.701 µm) > Filled-in non-measured points
Sp	248.501306	µm		6	Nero_Steel_150-250_Height > Leveled (LS-plane) > Thresholded (1331.128 µm ; 1639.701 µm) > Filled-in non-measured points
Sv	144.1107045	µm		6	Nero_Steel_150-250_Height > Leveled (LS-plane) > Thresholded (1331.128 µm ; 1639.701 µm) > Filled-in non-measured points
Sz	392.6120105	µm		6	Nero_Steel_150-250_Height > Leveled (LS-plane) > Thresholded (1331.128 µm ; 1639.701 µm) > Filled-in non-measured points
Sa	51.85441323	µm		6	Nero_Steel_150-250_Height > Leveled (LS-plane) > Thresholded (1331.128 µm ; 1639.701 µm) > Filled-in non-measured points
Sdq	3.321097865	<no unit>		6	Nero_Steel_150-250_Height > Leveled (LS-plane) > Thresholded (1331.128 µm ; 1639.701 µm) > Filled-in non-measured points
Sdr	144.1701594	%		6	Nero_Steel_150-250_Height > Leveled (LS-plane) > Thresholded (1331.128 µm ; 1639.701 µm) > Filled-in non-measured points
