# Supplementary material for: Surface roughness data of microsphere-based coatings developed to counter the urban heat island phenomenon
Source: Data Brief. 2025 Sep 15;63:112061. doi: 10.1016/j.dib.2025.112061 (PMC12528914; doi:10.1016/j.dib.2025.112061)
Supplement: Supplementary file 1 [file mmc1.zip › Steel_medium_Section.txt]

0.000000	21.616575
7.071068	28.273264
14.142135	33.477458
21.213203	31.778061
28.284271	30.646857
35.355338	31.813541
42.426406	28.364886
49.497474	36.439957
56.568541	35.502941
63.639609	24.934345
70.710677	17.148266
77.781744	7.305763
84.852812	-3.255663
91.923879	-30.437058
98.994947	-83.752934
106.066015	-83.752934
113.137082	-83.752934
120.208150	-83.752934
127.279218	-83.752934
134.350285	-83.752934
141.421353	-83.752934
148.492421	-83.752934
155.563488	-83.752934
162.634556	-83.752934
169.705624	-83.752934
176.776691	-83.752934
183.847759	-83.752934
190.918827	-83.752934
197.989894	-83.752934
205.060962	-83.752934
212.132030	-83.752934
219.203097	-83.752934
226.274165	-83.752934
233.345233	-68.958898
240.416300	-24.576782
247.487368	-13.837768
254.558436	1.454941
261.629503	12.287451
268.700571	24.977986
275.771638	28.602517
282.842706	31.744529
289.913774	37.141802
296.984841	42.887310
304.055909	44.523446
311.126977	52.623492
318.198044	52.681133
325.269112	50.172866
332.340180	46.849255
339.411247	45.592117
346.482315	48.492965
353.553383	52.533082
360.624450	48.781604
367.695518	45.937758
374.766586	41.942464
381.837653	37.495090
388.908721	36.299193
395.979789	35.465221
403.050856	29.908658
410.121924	27.715047
417.192992	23.276988
424.264059	16.862778
431.335127	15.774979
438.406195	10.950422
445.477262	-14.700218
452.548330	-83.752934
459.619397	-59.737417
466.690465	-83.752934
473.761533	-83.752934
480.832600	-83.752934
487.903668	-83.752934
494.974736	-83.752934
502.045803	-83.752934
509.116871	-83.752934
516.187939	-83.752934
523.259006	-83.752934
530.330074	-83.752934
537.401142	-83.752934
544.472209	-83.752934
551.543277	-83.752934
558.614345	-49.917862
565.685412	-26.637767
572.756480	4.051202
579.827548	9.582511
586.898615	20.484863
593.969683	24.955317
601.040751	28.851137
608.111818	30.744722
615.182886	28.681446
622.253954	25.676577
629.325021	25.734284
636.396089	25.125941
643.467156	26.589683
650.538224	26.091796
657.609292	21.546990
664.680359	28.595406
671.751427	25.915280
678.822495	19.703898
685.893562	19.599172
692.964630	19.489582
700.035698	19.044621
707.106765	17.832445
714.177833	14.815853
721.248901	11.684294
728.319968	9.446808
735.391036	6.646743
742.462104	5.877296
749.533171	4.865935
756.604239	7.726492
763.675307	7.310883
770.746374	21.498200
777.817442	34.357479
784.888510	36.473100
791.959577	43.873644
799.030645	45.826193
806.101713	52.739626
813.172780	52.757256
820.243848	56.831075
827.314915	49.183329
834.385983	45.739287
841.457051	48.059705
848.528118	53.290108
855.599186	46.840029
862.670254	42.527991
869.741321	35.221905
876.812389	31.822642
883.883457	27.257415
890.954524	26.452209
898.025592	38.487051
905.096660	39.876484
912.167727	39.592238
919.238795	34.843958
926.309863	29.165163
933.380930	24.416919
940.451998	19.196403
947.523066	15.867064
954.594133	13.064148
961.665201	9.981974
968.736269	6.155365
975.807336	0.546772
982.878404	0.809150
989.949472	2.953067
997.020539	-2.179382
1004.091607	-5.342681
1011.162674	-5.863053
1018.233742	-6.838728
1025.304810	-11.204213
1032.375877	-14.229150
1039.446945	-25.481984
1046.518013	-35.793101
1053.589080	-42.124687
1060.660148	-46.298884
1067.731216	-52.215824
1074.802283	-57.962221
1081.873351	-70.507768
1088.944419	-80.597466
1096.015486	-80.784243
1103.086554	-83.752934
1110.157622	-83.752934
1117.228689	-83.752934
1124.299757	-83.752934
1131.370825	-83.752934
1138.441892	-83.752934
1145.512960	-83.752934
1152.584028	-83.752934
1159.655095	-83.752934
1166.726163	-83.752934
1173.797231	-83.752934
1180.868298	-83.752934
1187.939366	-83.752934
1195.010433	-83.752934
1202.081501	-83.752934
1209.152569	-83.752934
1216.223636	-83.752934
1223.294704	-83.752934
1230.365772	-83.752934
1237.436839	-83.752934
1244.507907	-83.752934
1251.578975	-83.752934
1258.650042	-83.752934
1265.721110	-83.752934
1272.792178	-83.752934
1279.863245	-83.752934
1286.934313	-83.752934
1294.005381	-83.752934
1301.076448	-83.752934
1308.147516	-83.752934
1315.218584	-83.752934
1322.289651	-83.752934
1329.360719	-83.752934
1336.431787	-83.752934
1343.502854	-83.752934
1350.573922	-83.752934
1357.644990	-83.752934
1364.716057	-83.752934
1371.787125	-83.752934
1378.858192	-83.752934
1385.929260	-83.752934
1393.000328	-83.752934
1400.071395	-83.752934
1407.142463	-83.752934
1414.213531	-83.752934
1421.284598	-83.752934
1428.355666	-83.752934
1435.426734	-41.570019
1442.497801	-0.505438
1449.568869	-13.374178
1456.639937	11.113686
1463.711004	12.996693
1470.782072	16.327429
1477.853140	16.280086
1484.924207	19.676440
1491.995275	11.946834
1499.066343	1.248301
1506.137410	7.263989
1513.208478	10.348528
1520.279546	10.953595
1527.350613	12.005107
1534.421681	12.813941
1541.492749	15.336724
1548.563816	25.149389
1555.634884	36.359897
1562.705951	44.920139
1569.777019	49.870791
1576.848087	53.894220
1583.919154	57.876226
1590.990222	57.987138
1598.061290	60.776500
1605.132357	60.833855
1612.203425	61.850130
1619.274493	60.592669
1626.345560	58.052021
1633.416628	57.046956
1640.487696	58.970269
1647.558763	53.987406
1654.629831	50.500694
1661.700899	37.963793
1668.771966	28.803581
1675.843034	23.301317
1682.914102	17.990574
1689.985169	8.034038
1697.056237	-4.623867
1704.127305	-3.949950
1711.198372	-0.114952
1718.269440	8.942142
1725.340508	18.035089
1732.411575	26.748906
1739.482643	32.662747
1746.553710	30.597538
1753.624778	32.480215
1760.695846	33.323045
1767.766913	33.660092
1774.837981	30.608534
1781.909049	31.803925
1788.980116	36.216797
1796.051184	38.231166
1803.122252	33.478075
1810.193319	28.862956
1817.264387	20.425760
1824.335455	10.235956
1831.406522	8.055304
1838.477590	4.527632
1845.548658	1.209186
1852.619725	7.214200
1859.690793	13.918004
1866.761861	18.294382
1873.832928	26.646237
1880.903996	36.115449
1887.975064	45.120778
1895.046131	54.433793
1902.117199	62.063160
1909.188267	69.519708
1916.259334	73.722810
1923.330402	77.929791
1930.401469	79.330191
1937.472537	81.793584
1944.543605	83.337245
1951.614672	86.263597
1958.685740	86.939652
1965.756808	91.557253
1972.827875	89.501741
1979.898943	92.318723
1986.970011	84.848924
1994.041078	78.350739
2001.112146	78.930743
2008.183214	75.523664
2015.254281	73.399360
2022.325349	71.144715
2029.396417	66.978745
2036.467484	63.182164
2043.538552	55.446064
2050.609620	47.831204
2057.680687	-18.797279
2064.751755	-83.752934
2071.822823	-83.752934
2078.893890	-83.752934
2085.964958	-83.752934
2093.036026	-83.752934
2100.107093	-83.752934
2107.178161	-83.752934
2114.249228	-83.752934
2121.320296	-83.752934
2128.391364	-83.752934
2135.462431	-83.752934
2142.533499	-83.752934
2149.604567	-83.752934
2156.675634	-83.752934
2163.746702	-83.752934
2170.817770	-83.752934
2177.888837	-83.752934
2184.959905	-83.752934
2192.030973	-83.752934
2199.102040	-83.752934
2206.173108	-83.752934
2213.244176	-83.752934
2220.315243	-83.752934
2227.386311	-83.752934
2234.457379	-83.752934
2241.528446	-83.752934
2248.599514	-83.752934
2255.670582	-83.752934
2262.741649	-83.752934
2269.812717	-83.752934
2276.883785	-83.752934
2283.954852	-83.752934
2291.025920	-83.752934
2298.096987	-83.752934
2305.168055	-83.752934
2312.239123	-83.752934
2319.310190	-83.752934
2326.381258	-83.752934
2333.452326	-83.752934
2340.523393	-83.752934
2347.594461	-83.752934
2354.665529	-83.752934
2361.736596	-83.752934
2368.807664	-83.752934
2375.878732	-83.752934
2382.949799	-83.752934
2390.020867	-83.752934
2397.091935	-83.752934
2404.163002	-83.752934
2411.234070	-83.752934
2418.305138	-83.752934
2425.376205	-83.752934
2432.447273	-83.752934
2439.518341	-68.414947
2446.589408	-83.752934
2453.660476	-49.899461
2460.731544	-17.123350
2467.802611	-33.334365
2474.873679	-23.263009
2481.944746	-43.472882
2489.015814	-43.076313
2496.086882	-47.218719
2503.157949	-33.331978
2510.229017	-15.015397
2517.300085	10.918226
2524.371152	28.232922
2531.442220	41.050565
2538.513288	45.987180
2545.584355	53.366532
2552.655423	58.727129
2559.726491	67.302297
2566.797558	75.640871
2573.868626	84.804388
2580.939694	85.182394
2588.010761	88.086289
2595.081829	84.698897
2602.152897	84.938357
2609.223964	85.304985
2616.295032	88.475182
2623.366100	86.418898
2630.437167	89.279190
2637.508235	89.855792
2644.579303	81.725409
2651.650370	84.312473
2658.721438	83.728584
2665.792505	81.718813
2672.863573	80.689242
2679.934641	77.184349
2687.005708	73.847458
2694.076776	70.392273
2701.147844	66.062142
2708.218911	55.230595
2715.289979	45.944274
2722.361047	34.021379
2729.432114	22.819054
2736.503182	15.138451
2743.574250	6.851047
2750.645317	-1.659230
2757.716385	-7.822139
2764.787453	-12.010440
2771.858520	-10.477253
2778.929588	-14.998759
2786.000656	3.652922
2793.071723	-1.876727
2800.142791	2.445411
2807.213859	1.258791
2814.284926	3.568513
2821.355994	11.541047
2828.427062	20.836491
2835.498129	24.316637
2842.569197	29.198629
2849.640264	30.194043
2856.711332	30.751892
2863.782400	31.101103
2870.853467	34.303995
2877.924535	30.602386
2884.995603	27.628751
2892.066670	25.773591
2899.137738	23.407997
2906.208806	19.444737
2913.279873	14.959342
2920.350941	10.508068
2927.422009	1.563965
2934.493076	-7.800161
2941.564144	-2.004490
2948.635212	-9.801646
2955.706279	0.195423
2962.777347	20.792006
2969.848415	33.715221
2976.919482	42.754127
2983.990550	51.442389
2991.061618	60.546494
2998.132685	68.154207
3005.203753	71.072155
3012.274821	73.885670
3019.345888	76.025297
3026.416956	81.081910
3033.488023	83.024586
3040.559091	85.237053
3047.630159	82.647660
3054.701226	82.134134
3061.772294	82.352211
3068.843362	83.653791
3075.914429	79.223106
3082.985497	75.767869
3090.056565	71.943346
3097.127632	68.376390
3104.198700	63.901727
3111.269768	59.745916
3118.340835	53.593093
3125.411903	47.497397
3132.482971	-18.159252
3139.554038	-83.752934
3146.625106	-83.752934
3153.696174	-83.752934
3160.767241	-83.752934
3167.838309	-83.752934
3174.909377	-83.752934
3181.980444	-83.752934
3189.051512	-83.752934
3196.122580	-83.752934
3203.193647	-83.752934
3210.264715	-83.752934
3217.335782	-40.032336
3224.406850	2.050106
3231.477918	7.996061
3238.548985	14.490765
3245.620053	16.035727
3252.691121	20.981824
3259.762188	21.127907
3266.833256	21.389881
3273.904324	22.055241
3280.975391	22.051208
3288.046459	19.104230
3295.117527	14.995637
3302.188594	12.588174
3309.259662	12.014362
3316.330730	10.331971
3323.401797	8.474813
3330.472865	3.259740
3337.543933	1.748091
3344.615000	-6.471263
3351.686068	-16.796161
3358.757136	-26.006146
3365.828203	-23.116354
3372.899271	-26.018024
3379.970339	-31.490847
3387.041406	-23.632355
3394.112474	-6.233294
3401.183541	1.384849
3408.254609	11.163261
3415.325677	15.581238
3422.396744	18.563526
3429.467812	21.929440
3436.538880	24.219887
3443.609947	24.419387
3450.681015	24.258430
3457.752083	22.732794
3464.823150	23.218274
3471.894218	23.217716
3478.965286	28.267593
3486.036353	27.098514
3493.107421	25.233077
3500.178489	20.041180
3507.249556	18.273168
3514.320624	9.250122
3521.391692	-1.263272
3528.462759	-8.773714
3535.533827	-13.268739
3542.604895	-33.676745
3549.675962	-55.403034
3556.747030	-69.105039
3563.818098	-83.752934
3570.889165	-73.591536
3577.960233	-83.752934
3585.031300	-56.709285
3592.102368	-37.270057
3599.173436	-30.217894
3606.244503	-28.083923
3613.315571	-9.776752
3620.386639	-2.343086
3627.457706	0.462437
3634.528774	5.244059
3641.599842	7.474448
3648.670909	9.233719
3655.741977	8.471448
3662.813045	12.429589
3669.884112	11.907021
3676.955180	14.601184
3684.026248	14.778206
3691.097315	24.459832
3698.168383	25.394777
3705.239451	25.105645
3712.310518	27.431859
3719.381586	29.242813
3726.452654	26.153911
3733.523721	26.707448
3740.594789	21.740885
3747.665857	17.469101
3754.736924	17.980709
3761.807992	18.134079
3768.879059	13.745793
3775.950127	9.949749
3783.021195	6.868485
3790.092262	7.030523
3797.163330	4.637082
3804.234398	8.779010
3811.305465	3.508698
3818.376533	5.146384
3825.447601	-2.925323
3832.518668	-14.518524
3839.589736	-50.104830
3846.660804	-83.752934
3853.731871	-83.752934
3860.802939	-83.752934
3867.874007	-83.752934
3874.945074	-83.752934
3882.016142	-83.752934
3889.087210	-83.752934
3896.158277	-83.752934
3903.229345	-83.752934
3910.300413	-83.752934
3917.371480	-83.752934
3924.442548	-83.752934
3931.513616	-83.752934
3938.584683	-83.752934
3945.655751	-83.752934
3952.726818	-36.988822
3959.797886	7.415206
3966.868954	17.439160
3973.940021	26.359507
3981.011089	26.231106
3988.082157	28.612904
3995.153224	29.111760
4002.224292	30.695999
4009.295360	31.769864
4016.366427	31.615312
4023.437495	29.565081
4030.508563	27.255990
4037.579630	25.458338
4044.650698	25.242928
4051.721766	18.226641
4058.792833	10.936928
4065.863901	5.126411
4072.934969	3.521707
4080.006036	-6.432647
4087.077104	-24.025346
4094.148172	-29.003096
4101.219239	-43.589082
4108.290307	-65.321086
4115.361375	-83.752934
4122.432442	-83.752934
4129.503510	-83.752934
4136.574577	-83.752934
4143.645645	-83.752934
4150.716713	-83.752934
4157.787780	-83.752934
4164.858848	-83.752934
4171.929916	-83.752934
4179.000983	-83.752934
4186.072051	-83.752934
4193.143119	-83.752934
4200.214186	-83.752934
4207.285254	-83.752934
4214.356322	-83.752934
4221.427389	-83.752934
4228.498457	-83.752934
4235.569525	-83.752934
4242.640592	-83.752934
4249.711660	-14.506110
4256.782728	15.911012
4263.853795	21.962458
4270.924863	29.106809
4277.995931	32.841591
4285.066998	39.760666
4292.138066	40.008794
4299.209134	40.599353
4306.280201	41.146712
4313.351269	45.078408
4320.422336	41.899044
4327.493404	40.590516
4334.564472	40.492106
4341.635539	40.264598
4348.706607	37.747479
4355.777675	33.789735
4362.848742	23.982146
4369.919810	5.450765
4376.990878	2.796664
4384.061945	-1.271844
4391.133013	-42.475294
4398.204081	-83.752934
4405.275148	-70.088457
4412.346216	-83.752934
4419.417284	-41.633433
4426.488351	2.779622
4433.559419	14.827973
4440.630487	28.861406
4447.701554	42.222105
4454.772622	55.344327
4461.843690	59.050814
4468.914757	61.240685
4475.985825	66.659959
4483.056893	75.104052
4490.127960	79.709724
4497.199028	87.521558
4504.270095	85.627208
4511.341163	85.665281
4518.412231	86.184345
4525.483298	86.491509
4532.554366	87.783392
4539.625434	89.113825
4546.696501	87.454654
4553.767569	84.659429
4560.838637	80.769970
4567.909704	74.403750
4574.980772	69.685116
4582.051840	64.119738
4589.122907	55.482807
4596.193975	45.258743
4603.265043	32.742880
4610.336110	17.068213
4617.407178	21.585297
4624.478246	27.666948
4631.549313	28.814122
4638.620381	28.101677
4645.691449	29.474957
4652.762516	28.565208
4659.833584	30.139222
4666.904652	33.090461
4673.975719	25.979121
4681.046787	19.289480
4688.117854	13.739153
4695.188922	2.553311
4702.259990	22.226512
4709.331057	43.703630
4716.402125	53.502132
4723.473193	62.850906
4730.544260	67.219733
4737.615328	74.238267
4744.686396	83.116605
4751.757463	92.204961
4758.828531	92.700872
4765.899599	95.858140
4772.970666	101.253497
4780.041734	105.722540
4787.112802	104.153250
4794.183869	102.974563
4801.254937	105.361091
4808.326005	107.735228
4815.397072	106.332058
4822.468140	107.712177
4829.539208	109.084517
4836.610275	113.770726
4843.681343	111.022984
4850.752411	108.393954
4857.823478	102.100830
4864.894546	96.552552
4871.965613	92.680730
4879.036681	88.513137
4886.107749	81.578158
4893.178816	76.492626
4900.249884	68.139464
4907.320952	62.020196
4914.392019	50.712395
4921.463087	37.893032
4928.534155	-36.156893
4935.605222	-83.752934
4942.676290	-62.688721
4949.747358	-83.752934
4956.818425	-59.756964
4963.889493	-83.752934
4970.960561	-27.578977
4978.031628	23.640244
4985.102696	5.024557
4992.173764	37.094489
4999.244831	33.273550
5006.315899	33.806219
5013.386967	32.539597
5020.458034	30.350828
5027.529102	28.604089
5034.600170	26.696341
5041.671237	22.318075
5048.742305	23.307582
5055.813372	15.667600
5062.884440	12.597062
5069.955508	6.994140
5077.026575	0.298240
5084.097643	-34.119091
5091.168711	-83.752934
5098.239778	-83.752934
5105.310846	-83.752934
5112.381914	-83.752934
5119.452981	-83.752934
5126.524049	-83.752934
5133.595117	-83.752934
5140.666184	-81.499384
5147.737252	-83.752934
5154.808320	-81.381046
5161.879387	-83.752934
5168.950455	-83.752934
5176.021523	-83.752934
5183.092590	-83.752934
5190.163658	-83.752934
5197.234726	-83.752934
5204.305793	-83.752934
5211.376861	-83.752934
5218.447929	-83.752934
5225.518996	-83.752934
5232.590064	-83.752934
5239.661131	-83.752934
5246.732199	-83.752934
5253.803267	-83.752934
5260.874334	-83.752934
5267.945402	-83.752934
5275.016470	-83.752934
5282.087537	-83.752934
5289.158605	-83.752934
5296.229673	-83.752934
5303.300740	-83.752934
5310.371808	-83.752934
5317.442876	-83.752934
5324.513943	-83.752934
5331.585011	-83.752934
5338.656079	-83.752934
5345.727146	-83.752934
5352.798214	-83.752934
5359.869282	-83.752934
5366.940349	-83.752934
5374.011417	-83.752934
5381.082485	-83.752934
5388.153552	-83.752934
5395.224620	-83.752934
5402.295688	-83.752934
5409.366755	-83.752934
5416.437823	-83.752934
5423.508890	-83.752934
5430.579958	-83.752934
5437.651026	-83.752934
5444.722093	-83.752934
5451.793161	-83.752934
5458.864229	-83.752934
5465.935296	-83.752934
5473.006364	-83.752934
5480.077432	-83.752934
5487.148499	-83.752934
5494.219567	-83.752934
5501.290635	-83.752934
5508.361702	-83.752934
5515.432770	-83.752934
5522.503838	-83.752934
5529.574905	-83.752934
5536.645973	-83.752934
5543.717041	-83.752934
5550.788108	-83.752934
5557.859176	-83.752934
5564.930244	-83.752934
5572.001311	-83.752934
5579.072379	-83.752934
5586.143447	-83.752934
5593.214514	-83.752934
5600.285582	-83.752934
5607.356649	-83.752934
5614.427717	-83.752934
5621.498785	-52.234115
5628.569852	-15.722656
5635.640920	-6.963002
5642.711988	-0.870038
5649.783055	12.446403
5656.854123	26.516917
5663.925191	27.540985
5670.996258	28.983865
5678.067326	27.797928
5685.138394	29.545181
5692.209461	27.777375
5699.280529	22.570118
5706.351597	25.565658
5713.422664	22.521564
5720.493732	25.938779
5727.564800	24.971823
5734.635867	22.498337
5741.706935	21.106957
5748.778003	16.132226
5755.849070	13.018995
5762.920138	1.130007
5769.991206	-14.773109
5777.062273	-38.973413
5784.133341	-83.752934
5791.204408	-83.752934
5798.275476	-83.752934
5805.346544	-83.752934
5812.417611	-83.752934
5819.488679	-83.752934
5826.559747	-83.752934
5833.630814	-83.752934
5840.701882	-83.752934
5847.772950	-83.752934
5854.844017	-83.752934
5861.915085	-83.752934
5868.986153	-83.752934
5876.057220	-83.752934
5883.128288	-83.752934
5890.199356	-83.752934
5897.270423	-83.752934
5904.341491	-22.794579
5911.412559	8.650300
5918.483626	15.573253
5925.554694	23.607049
5932.625762	31.761776
5939.696829	36.027375
5946.767897	41.780735
5953.838965	47.652852
5960.910032	48.621352
5967.981100	46.607063
5975.052167	43.614505
5982.123235	40.821044
5989.194303	46.007057
5996.265370	47.968861
6003.336438	47.563383
6010.407506	52.618343
6017.478573	51.249816
6024.549641	47.363802
6031.620709	42.502869
6038.691776	37.208838
6045.762844	27.847511
6052.833912	17.849399
6059.904979	0.120219
6066.976047	-21.141555
6074.047115	-52.952988
6081.118182	-83.752934
6088.189250	-83.752934
6095.260318	-83.752934
6102.331385	-83.752934
6109.402453	-83.752934
6116.473521	-83.752934
6123.544588	-83.752934
6130.615656	-83.752934
6137.686724	-83.752934
6144.757791	-83.752934
6151.828859	-83.752934
6158.899926	-65.100152
6165.970994	-9.141803
6173.042062	3.742598
6180.113129	15.262004
6187.184197	25.359922
6194.255265	36.111593
6201.326332	49.462499
6208.397400	54.986324
6215.468468	52.780101
6222.539535	51.568065
6229.610603	59.300808
6236.681671	68.757062
6243.752738	67.050460
6250.823806	62.442636
6257.894874	62.845051
6264.965941	63.224078
6272.037009	61.848036
6279.108077	65.394381
6286.179144	66.597859
6293.250212	67.666112
6300.321280	67.519662
6307.392347	65.599103
6314.463415	64.476537
6321.534483	62.351381
6328.605550	56.073778
6335.676618	53.202952
6342.747685	48.071583
6349.818753	43.083725
6356.889821	33.579650
6363.960888	25.905166
6371.031956	10.926872
6378.103024	-8.061849
6385.174091	-13.746961
6392.245159	-13.763709
6399.316227	-1.115544
6406.387294	10.719196
6413.458362	15.284739
6420.529430	21.187238
6427.600497	26.835320
6434.671565	33.354529
6441.742633	36.912097
6448.813700	39.896707
6455.884768	46.250792
6462.955836	52.827825
6470.026903	47.822985
6477.097971	48.146479
6484.169039	50.364557
6491.240106	52.868241
6498.311174	50.004115
6505.382242	50.380350
6512.453309	48.599535
6519.524377	45.029435
6526.595444	42.076985
6533.666512	39.237194
6540.737580	37.148384
6547.808647	29.524614
6554.879715	25.575663
6561.950783	19.000613
6569.021850	-12.408492
6576.092918	-83.752934
6583.163986	-83.752934
6590.235053	-83.752934
6597.306121	-83.752934
6604.377189	-83.752934
6611.448256	-83.752934
6618.519324	-83.752934
6625.590392	-83.752934
6632.661459	-83.752934
6639.732527	-83.752934
6646.803595	-83.752934
6653.874662	-83.752934
6660.945730	-83.752934
6668.016798	-83.752934
6675.087865	-83.752934
6682.158933	-83.752934
6689.230001	-83.752934
6696.301068	-83.752934
6703.372136	-83.752934
6710.443203	-83.752934
6717.514271	-83.752934
6724.585339	-83.752934
6731.656406	-83.752934
6738.727474	-83.752934
6745.798542	-83.752934
6752.869609	-83.752934
6759.940677	-83.752934
6767.011745	-83.752934
6774.082812	-83.752934
6781.153880	54.552028
6788.224948	100.626136
6795.296015	102.937570
6802.367083	103.997948
6809.438151	103.523325
6816.509218	102.999288
6823.580286	57.767753
6830.651354	-83.752934
6837.722421	-83.752934
6844.793489	-83.752934
6851.864557	-83.752934
6858.935624	-83.752934
6866.006692	-83.752934
6873.077760	-83.752934
6880.148827	-83.752934
6887.219895	-83.752934
6894.290962	-83.752934
6901.362030	-83.752934
6908.433098	-83.752934
6915.504165	-83.752934
6922.575233	-61.667995
6929.646301	4.586831
6936.717368	-0.222881
6943.788436	4.498911
6950.859504	31.125601
6957.930571	48.170014
6965.001639	53.644527
6972.072707	58.976652
6979.143774	64.636811
6986.214842	72.981056
6993.285910	79.706323
7000.356977	90.536512
7007.428045	87.120729
7014.499113	82.281539
7021.570180	85.097001
7028.641248	89.554056
7035.712316	87.311370
7042.783383	89.235542
7049.854451	89.558743
7056.925519	91.792159
7063.996586	86.825662
7071.067654	85.128198
7078.138721	85.280017
7085.209789	84.979397
7092.280857	84.353572
7099.351924	84.058542
7106.422992	86.745947
7113.494060	87.985441
7120.565127	76.719040
7127.636195	70.530459
7134.707263	59.745189
7141.778330	41.856175
7148.849398	-2.127478
7155.920466	0.816547
7162.991533	-25.861459
7170.062601	-83.752934
7177.133669	-83.752934
7184.204736	-83.752934
7191.275804	-83.752934
7198.346872	-83.752934
7205.417939	-83.752934
7212.489007	-83.752934
7219.560075	-83.752934
7226.631142	-83.752934
7233.702210	-83.752934
7240.773278	-83.752934
7247.844345	-83.752934
7254.915413	-83.752934
7261.986480	-83.752934
7269.057548	-83.752934
7276.128616	-83.752934
7283.199683	-83.752934
7290.270751	-83.752934
7297.341819	-83.752934
7304.412886	-83.752934
7311.483954	-83.752934
7318.555022	-49.516365
7325.626089	-12.511941
7332.697157	-0.338362
7339.768225	9.230399
7346.839292	20.218724
7353.910360	30.980973
7360.981428	33.409525
7368.052495	36.069781
7375.123563	39.336904
7382.194631	41.696172
7389.265698	42.231867
7396.336766	43.144716
7403.407834	43.907691
7410.478901	45.836146
7417.549969	44.886349
7424.621037	44.820327
7431.692104	43.431702
7438.763172	41.145853
7445.834239	39.010802
7452.905307	37.861351
7459.976375	30.900626
7467.047442	27.526103
7474.118510	18.097571
7481.189578	7.927013
7488.260645	-0.431842
7495.331713	-1.688716
7502.402781	-2.349154
7509.473848	-5.235427
7516.544916	-0.837137
7523.615984	19.943020
7530.687051	30.395555
7537.758119	36.504290
7544.829187	43.657257
7551.900254	52.334522
7558.971322	56.456793
7566.042390	60.407184
7573.113457	61.590881
7580.184525	63.387967
7587.255593	64.090943
7594.326660	63.647113
7601.397728	64.963442
7608.468796	63.807769
7615.539863	66.084965
7622.610931	64.984583
7629.681998	64.941156
7636.753066	64.168212
7643.824134	63.405229
7650.895201	57.695354
7657.966269	52.759790
7665.037337	47.794021
7672.108404	44.497773
7679.179472	40.325331
7686.250540	34.948596
7693.321607	29.084515
7700.392675	19.100271
7707.463743	12.851257
7714.534810	1.466746
7721.605878	-3.454025
7728.676946	-2.622779
7735.748013	4.562193
7742.819081	14.456688
7749.890149	22.568730
7756.961216	24.018103
7764.032284	28.265632
7771.103352	32.450730
7778.174419	40.722634
7785.245487	43.915448
7792.316555	44.781292
7799.387622	44.526920
7806.458690	44.888817
7813.529757	42.268485
7820.600825	43.524169
7827.671893	39.821091
7834.742960	37.886950
7841.814028	38.339933
7848.885096	41.620520
7855.956163	35.740749
7863.027231	28.787987
7870.098299	20.159165
7877.169366	11.828511
7884.240434	5.467689
7891.311502	1.160301
7898.382569	-3.675627
7905.453637	-2.718793
7912.524705	-6.799525
7919.595772	-5.279545
7926.666840	-6.326922
7933.737908	-3.661399
7940.808975	-2.149118
7947.880043	1.427520
7954.951111	3.120599
7962.022178	7.575392
7969.093246	5.165468
7976.164314	2.036193
7983.235381	2.486003
7990.306449	-0.886088
7997.377516	2.298800
8004.448584	-0.323127
8011.519652	-5.626531
8018.590719	-9.139886
8025.661787	-11.947716
8032.732855	-12.799191
8039.803922	-16.094389
8046.874990	-21.917775
8053.946058	-11.458835
8061.017125	3.787994
8068.088193	22.716421
8075.159261	37.001435
8082.230328	43.195261
8089.301396	49.754841
8096.372464	56.319775
8103.443531	61.553205
8110.514599	67.206129
8117.585667	72.633225
8124.656734	72.391635
8131.727802	74.261825
8138.798870	73.342211
8145.869937	75.998324
8152.941005	73.459498
8160.012073	74.976040
8167.083140	72.439029
8174.154208	69.808942
8181.225275	66.892162
8188.296343	67.371354
8195.367411	61.038746
8202.438478	55.300540
8209.509546	47.772322
8216.580614	43.196583
8223.651681	32.960884
8230.722749	26.056456
8237.793817	15.701060
8244.864884	1.509945
8251.935952	-15.016256
8259.007020	-29.956147
8266.078087	-19.613833
8273.149155	-19.077698
8280.220223	-14.041161
8287.291290	1.029453
8294.362358	19.855328
8301.433426	33.563997
8308.504493	43.365937
8315.575561	48.924344
8322.646629	55.041071
8329.717696	54.234572
8336.788764	60.113631
8343.859832	63.328335
8350.930899	63.180915
8358.001967	61.348416
8365.073034	66.173487
8372.144102	68.104734
8379.215170	65.832525
8386.286237	65.027437
8393.357305	67.621935
8400.428373	65.277299
8407.499440	56.590381
8414.570508	53.257839
8421.641576	47.267773
8428.712643	43.965905
8435.783711	39.845684
8442.854779	36.702659
8449.925846	28.286883
8456.996914	18.973588
8464.067982	10.727357
8471.139049	-0.796501
8478.210117	-63.013824
8485.281185	-83.752934
8492.352252	-83.752934
8499.423320	-83.752934
8506.494388	-83.752934
8513.565455	-83.752934
8520.636523	-83.752934
8527.707591	-83.752934
8534.778658	-83.752934
8541.849726	-83.752934
8548.920793	-83.752934
8555.991861	-83.752934
8563.062929	-83.752934
8570.133996	-83.752934
8577.205064	-83.752934
8584.276132	-83.752934
8591.347199	-83.752934
8598.418267	-83.752934
8605.489335	-83.752934
8612.560402	-83.752934
8619.631470	-49.582490
8626.702538	52.928850
8633.773605	60.387858
8640.844673	62.528462
8647.915741	70.324428
8654.986808	78.716566
8662.057876	83.851248
8669.128944	88.221919
8676.200011	89.942170
8683.271079	89.737344
8690.342147	91.845943
8697.413214	97.640403
8704.484282	88.322033
8711.555349	86.002452
8718.626417	91.759566
8725.697485	98.051155
8732.768552	98.313798
8739.839620	102.475207
8746.910688	98.286083
8753.981755	93.082668
8761.052823	92.998928
8768.123891	93.179506
8775.194958	89.591276
8782.266026	78.220509
8789.337094	74.533113
8796.408161	74.091546
8803.479229	65.273237
8810.550297	57.533670
8817.621364	-48.431283
8824.692432	-83.752934
8831.763500	-83.752934
8838.834567	-83.752934
8845.905635	-83.752934
8852.976703	-83.752934
8860.047770	-83.752934
8867.118838	-83.752934
8874.189906	-83.752934
8881.260973	-83.752934
8888.332041	-83.752934
8895.403108	-83.752934
8902.474176	-83.752934
8909.545244	-83.752934
8916.616311	-83.752934
8923.687379	-83.752934
8930.758447	-33.822122
8937.829514	20.050663
8944.900582	27.073906
8951.971650	36.396735
8959.042717	42.228686
8966.113785	51.047201
8973.184853	58.429080
8980.255920	68.633678
8987.326988	69.832426
8994.398056	72.736410
9001.469123	71.550260
9008.540191	71.420183
9015.611259	74.351287
9022.682326	77.381528
9029.753394	72.103576
9036.824462	68.485788
9043.895529	67.967738
9050.966597	66.732350
9058.037665	62.925515
9065.108732	59.019308
9072.179800	54.953356
9079.250867	51.847735
9086.321935	45.271429
9093.393003	40.099894
9100.464070	34.344176
9107.535138	27.649341
9114.606206	9.985772
9121.677273	-9.811379
9128.748341	-4.712015
9135.819409	-2.612671
9142.890476	1.787441
9149.961544	3.163454
9157.032612	14.204248
9164.103679	21.989990
9171.174747	26.782483
9178.245815	36.481790
9185.316882	36.706882
9192.387950	37.435892
9199.459018	44.956103
9206.530085	50.799866
9213.601153	49.815053
9220.672221	50.681154
9227.743288	53.359164
9234.814356	57.038817
9241.885424	54.547819
9248.956491	52.065055
9256.027559	52.575246
9263.098626	50.415036
9270.169694	47.750307
9277.240762	45.772475
9284.311829	41.761137
9291.382897	38.293795
9298.453965	25.233202
9305.525032	10.806087
9312.596100	-2.187506
9319.667168	-19.754906
9326.738235	-12.861659
9333.809303	-8.726481
9340.880371	6.198359
9347.951438	18.113606
9355.022506	18.266807
9362.093574	20.142755
9369.164641	19.511825
9376.235709	17.163831
9383.306777	20.458926
9390.377844	20.712761
9397.448912	20.853878
9404.519980	18.894557
9411.591047	16.899837
9418.662115	14.400788
9425.733183	5.626310
9432.804250	-2.031213
9439.875318	-24.743109
9446.946385	-83.752934
9454.017453	-83.752934
9461.088521	-83.752934
9468.159588	-83.752934
9475.230656	-83.752934
9482.301724	-83.752934
9489.372791	-83.752934
9496.443859	-2.336042
9503.514927	77.435738
9510.585994	43.123252
9517.657062	87.495481
9524.728130	91.034391
9531.799197	89.793648
9538.870265	94.905706
9545.941333	101.856103
9553.012400	57.095848
9560.083468	101.166782
9567.154536	102.104576
9574.225603	102.202449
9581.296671	57.318406
9588.367739	102.854256
9595.438806	98.975000
9602.509874	94.598233
9609.580942	6.273526
9616.652009	-83.752934
9623.723077	-40.634509
9630.794144	-83.752934
9637.865212	-83.469033
9644.936280	-83.524228
9652.007347	-81.619485
9659.078415	-82.912492
9666.149483	-80.918815
9673.220550	-81.417289
9680.291618	-83.169023
9687.362686	-83.752934
9694.433753	-83.752934
9701.504821	-83.752934
9708.575889	-83.163587
9715.646956	-82.257534
9722.718024	-83.379086
9729.789092	-83.752934
9736.860159	-83.752934
9743.931227	-83.752934
9751.002295	-83.752934
9758.073362	-83.752934
9765.144430	-83.752934
9772.215498	-83.752934
9779.286565	-83.752934
9786.357633	-83.752934
9793.428701	-83.752934
9800.499768	-83.752934
9807.570836	-83.752934
9814.641903	-83.752934
9821.712971	-83.752934
9828.784039	-83.752934
9835.855106	-83.752934
9842.926174	-83.752934
9849.997242	-83.752934
9857.068309	-83.752934
9864.139377	-83.752934
9871.210445	-83.752934
9878.281512	-83.752934
9885.352580	-83.752934
9892.423648	-83.752934
9899.494715	-83.752934
9906.565783	-83.752934
9913.636851	-83.752934
9920.707918	-83.752934
9927.778986	-83.752934
9934.850054	-83.752934
9941.921121	-83.752934
9948.992189	-83.752934
9956.063257	-83.752934
9963.134324	-83.752934
9970.205392	-83.752934
9977.276460	-48.660085
9984.347527	-12.681926
9991.418595	0.565290
9998.489662	10.181768
10005.560730	14.635305
10012.631798	18.293920
10019.702865	24.320449
10026.773933	29.776245
10033.845001	31.280564
10040.916068	33.027942
10047.987136	32.997729
10055.058204	36.758214
10062.129271	35.118640
10069.200339	33.713120
10076.271407	32.360371
10083.342474	29.603204
10090.413542	29.228423
10097.484610	28.574214
10104.555677	22.633100
10111.626745	21.673312
10118.697813	14.631698
10125.768880	8.416856
10132.839948	-3.162447
10139.911016	-17.394403
10146.982083	-23.236881
10154.053151	-29.031296
10161.124219	-26.852825
10168.195286	-25.169266
10175.266354	-22.759349
10182.337421	-20.371932
10189.408489	-5.489432
10196.479557	6.479909
10203.550624	0.729281
10210.621692	-1.321155
10217.692760	-3.055583
10224.763827	-3.684809
10231.834895	-4.083302
10238.905963	-2.129314
10245.977030	-4.048021
10253.048098	-2.769743
10260.119166	-6.519017
10267.190233	-8.056722
10274.261301	-11.148710
10281.332369	-12.763697
10288.403436	-36.708278
10295.474504	-83.752934
10302.545572	-83.752934
10309.616639	-83.752934
10316.687707	-83.752934
10323.758775	-83.752934
10330.829842	-83.752934
10337.900910	-83.752934
10344.971978	-83.752934
10352.043045	-83.752934
10359.114113	-83.752934
10366.185180	-83.752934
10373.256248	-83.752934
10380.327316	-83.752934
10387.398383	-83.752934
10394.469451	-83.752934
10401.540519	-83.752934
10408.611586	-83.752934
10415.682654	-83.752934
10422.753722	-83.752934
10429.824789	-83.752934
10436.895857	-83.752934
10443.966925	-83.752934
10451.037992	-83.752934
10458.109060	-83.752934
10465.180128	-83.752934
10472.251195	31.279851
10479.322263	78.753882
10486.393331	84.385334
10493.464398	91.008615
10500.535466	99.514493
10507.606534	108.432320
10514.677601	110.912961
10521.748669	120.811276
10528.819737	118.795165
10535.890804	116.522597
10542.961872	115.912520
10550.032939	113.547669
10557.104007	116.498077
10564.175075	115.761333
10571.246142	117.134201
10578.317210	117.247140
10585.388278	121.501045
10592.459345	120.973658
10599.530413	117.286939
10606.601481	117.912573
10613.672548	118.249591
10620.743616	118.645601
10627.814684	119.094331
10634.885751	118.312396
10641.956819	113.284188
10649.027887	108.753082
10656.098954	101.897341
10663.170022	93.673139
10670.241090	84.269266
10677.312157	73.098556
10684.383225	59.600605
10691.454293	52.807103
10698.525360	40.708178
10705.596428	30.776904
10712.667496	33.868532
10719.738563	40.883540
10726.809631	47.296472
10733.880698	59.473496
10740.951766	60.686134
10748.022834	61.543538
10755.093901	65.859888
10762.164969	65.995804
10769.236037	71.745785
10776.307104	78.551532
10783.378172	80.057937
10790.449240	85.938876
10797.520307	82.856026
10804.591375	77.716929
10811.662443	78.043986
10818.733510	80.334433
10825.804578	78.914546
10832.875646	79.750419
10839.946713	76.792827
10847.017781	74.975511
10854.088849	67.937224
10861.159916	62.733456
10868.230984	61.852591
10875.302052	55.702919
10882.373119	47.576267
10889.444187	40.356653
10896.515255	28.484737
10903.586322	11.827049
10910.657390	0.505438
10917.728457	-14.417183
10924.799525	-11.838846
10931.870593	-8.428095
10938.941660	-2.548397
10946.012728	13.150878
10953.083796	32.630867
10960.154863	49.549574
10967.225931	60.393624
10974.296999	82.741699
10981.368066	88.057193
10988.439134	95.618981
10995.510202	103.468461
11002.581269	110.293306
11009.652337	112.786669
11016.723405	115.344270
11023.794472	117.764324
11030.865540	117.868095
11037.936608	117.982452
11045.007675	120.800228
11052.078743	117.507851
11059.149811	117.628084
11066.220878	115.375026
11073.291946	113.410739
11080.363014	112.851854
11087.434081	109.056243
11094.505149	109.170982
11101.576216	105.523048
11108.647284	98.132457
11115.718352	90.738230
11122.789419	86.080801
11129.860487	78.701258
11136.931555	98.135527
11144.002622	105.497749
11151.073690	118.861937
11158.144758	132.225251
11165.215825	147.577312
11172.286893	161.580011
11179.357961	163.728431
11186.429028	170.362907
11193.500096	171.633194
11200.571164	168.675521
11207.642231	171.326286
11214.713299	177.089600
11221.784367	176.330414
11228.855434	170.462308
11235.926502	168.625196
11242.997570	163.817152
11250.068637	170.528286
11257.139705	173.532766
11264.210773	173.128837
11271.281840	174.562314
11278.352908	163.021657
11285.423975	148.839680
11292.495043	143.339472
11299.566111	140.484814
11306.637178	139.586701
11313.708246	139.075849
11320.779314	127.884197
11327.850381	116.143144
11334.921449	109.451122
11341.992517	101.720554
11349.063584	88.529532
11356.134652	72.140106
11363.205720	60.668115
11370.276787	55.463290
11377.347855	-48.948878
11384.418923	-83.752934
11391.489990	-83.752934
11398.561058	-83.752934
11405.632126	-83.752934
11412.703193	-83.752934
11419.774261	-83.752934
11426.845329	-83.752934
11433.916396	-83.752934
11440.987464	-83.752934
11448.058532	-83.752934
11455.129599	-83.752934
11462.200667	-83.752934
11469.271734	-83.752934
11476.342802	-83.752934
11483.413870	-83.752934
11490.484937	-83.752934
11497.556005	-83.752934
11504.627073	-83.752934
11511.698140	-83.752934
11518.769208	-83.752934
11525.840276	-83.752934
11532.911343	-83.752934
11539.982411	-83.752934
11547.053479	-83.752934
11554.124546	-83.752934
11561.195614	14.131490
11568.266682	53.487360
11575.337749	61.387194
11582.408817	69.202648
11589.479885	74.818432
11596.550952	80.206149
11603.622020	82.079931
11610.693088	83.210563
11617.764155	87.918721
11624.835223	94.779861
11631.906291	96.348615
11638.977358	99.077685
11646.048426	100.148090
11653.119493	100.740375
11660.190561	98.484614
11667.261629	97.311546
11674.332696	100.316488
11681.403764	103.312498
11688.474832	99.324616
11695.545899	96.109897
11702.616967	93.613735
11709.688035	89.706500
11716.759102	85.626114
11723.830170	81.736897
11730.901238	78.189010
11737.972305	73.622373
11745.043373	68.270819
11752.114441	59.209891
11759.185508	19.497251
11766.256576	-83.752934
11773.327644	-83.752934
11780.398711	-83.752934
11787.469779	-83.752934
11794.540847	-83.752934
11801.611914	-83.752934
11808.682982	-83.752934
11815.754050	-83.752934
11822.825117	-83.752934
11829.896185	-83.752934
11836.967252	-83.752934
11844.038320	-83.752934
11851.109388	-83.752934
11858.180455	-83.752934
11865.251523	-83.752934
11872.322591	-83.752934
11879.393658	-83.752934
11886.464726	-83.752934
11893.535794	-83.752934
11900.606861	-83.752934
11907.677929	-83.752934
11914.748997	-83.752934
11921.820064	-83.752934
11928.891132	-83.752934
11935.962200	-83.752934
11943.033267	-83.752934
11950.104335	-83.752934
11957.175403	-83.752934
11964.246470	-83.752934
11971.317538	-83.752934
11978.388606	-83.752934
11985.459673	-83.752934
11992.530741	-83.752934
11999.601809	-83.752934
12006.672876	-83.752934
12013.743944	-83.752934
12020.815011	-83.752934
12027.886079	-83.752934
12034.957147	-83.752934
12042.028214	-83.752934
12049.099282	-83.752934
12056.170350	-83.752934
12063.241417	-83.752934
12070.312485	-83.752934
12077.383553	-83.752934
12084.454620	-44.304928
12091.525688	1.598431
12098.596756	14.049234
12105.667823	21.381427
12112.738891	29.056580
12119.809959	33.423548
12126.881026	38.775301
12133.952094	42.030619
12141.023162	40.368178
12148.094229	38.670420
12155.165297	41.848932
12162.236365	49.671696
12169.307432	45.716868
12176.378500	48.431158
12183.449568	49.355349
12190.520635	41.452334
12197.591703	41.540181
12204.662770	37.189035
12211.733838	35.590802
12218.804906	32.772953
12225.875973	27.780093
12232.947041	21.184600
12240.018109	17.188278
12247.089176	21.292596
12254.160244	16.016231
12261.231312	2.070196
12268.302379	-4.599906
12275.373447	9.535110
12282.444515	-8.091026
12289.515582	-28.663464
12296.586650	5.342475
12303.657718	12.534925
12310.728785	25.500664
12317.799853	37.422023
12324.870921	40.253579
12331.941988	50.091168
12339.013056	48.040672
12346.084124	52.638852
12353.155191	46.256441
12360.226259	43.142299
12367.297327	40.858741
12374.368394	33.855772
12381.439462	30.506100
12388.510529	22.218872
12395.581597	17.551196
12402.652665	15.554441
12409.723732	9.392017
12416.794800	9.057145
12423.865868	10.407257
12430.936935	17.242856
12438.008003	23.088947
12445.079071	33.668378
12452.150138	46.462376
12459.221206	49.689832
12466.292274	51.906735
12473.363341	52.560966
12480.434409	58.943516
12487.505477	61.120547
12494.576544	59.335119
12501.647612	54.166875
12508.718680	56.969606
12515.789747	60.375392
12522.860815	61.205617
12529.931883	62.434034
12537.002950	56.347770
12544.074018	51.872659
12551.145086	53.259183
12558.216153	54.240764
12565.287221	40.045037
12572.358288	30.053771
12579.429356	23.513547
12586.500424	17.029083
12593.571491	9.743359
12600.642559	0.686993
12607.713627	-1.035036
12614.784694	-2.134801
12621.855762	9.269727
12628.926830	23.818647
12635.997897	33.629968
12643.068965	43.840119
12650.140033	52.007363
12657.211100	60.575921
12664.282168	64.693755
12671.353236	64.709085
12678.424303	68.345171
12685.495371	74.151677
12692.566439	67.119964
12699.637506	60.591053
12706.708574	69.818124
12713.779642	74.553960
12720.850709	70.339979
12727.921777	68.704365
12734.992845	62.184672
12742.063912	58.560339
12749.134980	60.255321
12756.206047	57.858905
12763.277115	53.610341
12770.348183	47.189050
12777.419250	35.716031
12784.490318	19.600156
12791.561386	2.759003
12798.632453	-7.987092
12805.703521	-64.811476
12812.774589	-83.752934
12819.845656	-83.752934
12826.916724	-83.752934
12833.987792	-83.752934
12841.058859	-83.752934
12848.129927	-83.752934
12855.200995	-83.752934
12862.272062	-83.752934
12869.343130	-83.752934
12876.414198	-83.752934
12883.485265	-83.752934
12890.556333	-83.752934
12897.627401	-83.752934
12904.698468	-83.752934
12911.769536	-83.752934
12918.840604	-83.752934
12925.911671	-83.752934
12932.982739	-36.268789
12940.053806	-15.334990
12947.124874	2.340853
12954.195942	51.577144
12961.267009	53.231497
12968.338077	57.568584
12975.409145	59.263918
12982.480212	59.487960
12989.551280	58.646084
12996.622348	60.893134
13003.693415	59.597835
13010.764483	63.437770
13017.835551	52.162723
13024.906618	48.522964
13031.977686	43.792754
13039.048754	43.974419
13046.119821	23.693522
13053.190889	13.427764
13060.261957	-2.231506
13067.333024	-30.693612
13074.404092	-21.310159
13081.475160	-31.929690
13088.546227	-29.229231
13095.617295	-28.614880
13102.688363	-25.989824
13109.759430	-29.668661
13116.830498	-23.946278
13123.901565	-21.598350
13130.972633	-6.862499
13138.043701	-8.462737
13145.114768	-17.837110
13152.185836	-20.253123
13159.256904	-27.493041
13166.327971	-39.543455
13173.399039	-28.949098
13180.470107	-55.907766
13187.541174	-20.276064
13194.612242	-9.394434
13201.683310	-4.870357
13208.754377	-20.434509
13215.825445	-13.501242
13222.896513	-18.975844
13229.967580	-28.662281
13237.038648	-35.799264
13244.109716	-50.028451
13251.180783	-83.752934
13258.251851	-83.752934
13265.322919	-83.752934
13272.393986	-83.752934
13279.465054	-83.752934
13286.536122	-83.752934
13293.607189	-83.752934
13300.678257	-83.752934
13307.749324	-83.752934
13314.820392	-83.752934
13321.891460	-83.752934
13328.962527	-83.752934
13336.033595	-83.752934
13343.104663	-83.752934
13350.175730	-83.752934
13357.246798	-32.442804
13364.317866	23.186071
13371.388933	26.436130
13378.460001	33.299642
13385.531069	48.238593
13392.602136	62.537938
13399.673204	60.319786
13406.744272	61.261554
13413.815339	62.488208
13420.886407	67.555509
13427.957475	64.900534
13435.028542	65.379197
13442.099610	67.575180
13449.170678	68.090961
13456.241745	70.132186
13463.312813	70.683542
13470.383881	66.639332
13477.454948	64.184122
13484.526016	62.256182
13491.597083	60.897740
13498.668151	56.050999
13505.739219	49.992699
13512.810286	45.075301
13519.881354	36.008967
13526.952422	23.959727
13534.023489	14.085609
13541.094557	-36.856028
13548.165625	-83.752934
13555.236692	-83.752934
13562.307760	-83.752934
13569.378828	-83.752934
13576.449895	-83.752934
13583.520963	-83.752934
13590.592031	-83.752934
13597.663098	-83.752934
13604.734166	-83.752934
13611.805234	-83.752934
13618.876301	-83.752934
13625.947369	-83.752934
13633.018437	-83.752934
13640.089504	-83.752934
13647.160572	-83.752934
13654.231640	-83.752934
13661.302707	-83.752934
13668.373775	-83.752934
13675.444842	-83.752934
13682.515910	-83.752934
13689.586978	-83.752934
13696.658045	-83.752934
13703.729113	-83.752934
13710.800181	-83.752934
13717.871248	-83.752934
13724.942316	-83.752934
13732.013384	-83.752934
13739.084451	-83.752934
13746.155519	-83.752934
13753.226587	-83.752934
13760.297654	-83.752934
13767.368722	-83.752934
13774.439790	-83.752934
13781.510857	-83.752934
13788.581925	-83.752934
13795.652993	-83.752934
13802.724060	-83.752934
13809.795128	-83.752934
13816.866196	-83.752934
13823.937263	-47.837044
13831.008331	-10.586505
13838.079399	-6.391953
13845.150466	5.454342
13852.221534	8.462435
13859.292601	13.740321
13866.363669	17.477093
13873.434737	23.404927
13880.505804	22.831578
13887.576872	26.081541
13894.647940	21.055281
13901.719007	22.093504
13908.790075	12.111347
13915.861143	0.258529
13922.932210	5.849133
13930.003278	3.179724
13937.074346	-7.045214
13944.145413	-18.627984
13951.216481	-19.649283
13958.287549	-22.932684
13965.358616	-33.345773
13972.429684	-47.270505
13979.500752	-74.632331
13986.571819	-83.752934
13993.642887	-83.752934
14000.713955	-83.752934
14007.785022	-83.752934
14014.856090	-83.752934
14021.927158	-83.752934
14028.998225	-83.752934
14036.069293	-43.552251
14043.140360	-19.402199
14050.211428	-5.441252
14057.282496	2.846681
14064.353563	8.261106
14071.424631	10.308766
14078.495699	21.823802
14085.566766	36.570731
14092.637834	42.270637
14099.708902	47.672260
14106.779969	52.558682
14113.851037	56.887188
14120.922105	58.643616
14127.993172	60.967589
14135.064240	63.000823
[truncated: 1 more rows]
