# Supplementary material for: Surface roughness data of microsphere-based coatings developed to counter the urban heat island phenomenon
Source: Data Brief. 2025 Sep 15;63:112061. doi: 10.1016/j.dib.2025.112061 (PMC12528914; doi:10.1016/j.dib.2025.112061)
Supplement: Supplementary file 1 [file mmc1.zip › Steel_small_Parameters.csv]

Name	Value	Unit	Context	Frame Number	Studiable name	;
Sq	9.271848213	µm		10	Nero_steel_0-50_Height > Leveled (LS-plane) > Form removed (LS-poly 4) > Thresholded (-49.017 µm ; 49.243 µm) > Filled-in non-measured points > Retouched surface
Ssk	1.328338329	<no unit>		10	Nero_steel_0-50_Height > Leveled (LS-plane) > Form removed (LS-poly 4) > Thresholded (-49.017 µm ; 49.243 µm) > Filled-in non-measured points > Retouched surface
Sku	10.8279545	<no unit>		10	Nero_steel_0-50_Height > Leveled (LS-plane) > Form removed (LS-poly 4) > Thresholded (-49.017 µm ; 49.243 µm) > Filled-in non-measured points > Retouched surface
Sp	51.27852557	µm		10	Nero_steel_0-50_Height > Leveled (LS-plane) > Form removed (LS-poly 4) > Thresholded (-49.017 µm ; 49.243 µm) > Filled-in non-measured points > Retouched surface
Sv	52.81534466	µm		10	Nero_steel_0-50_Height > Leveled (LS-plane) > Form removed (LS-poly 4) > Thresholded (-49.017 µm ; 49.243 µm) > Filled-in non-measured points > Retouched surface
Sz	104.0938702	µm		10	Nero_steel_0-50_Height > Leveled (LS-plane) > Form removed (LS-poly 4) > Thresholded (-49.017 µm ; 49.243 µm) > Filled-in non-measured points > Retouched surface
Sa	5.083381139	µm		10	Nero_steel_0-50_Height > Leveled (LS-plane) > Form removed (LS-poly 4) > Thresholded (-49.017 µm ; 49.243 µm) > Filled-in non-measured points > Retouched surface
Sdq	1.260039327	<no unit>		10	Nero_steel_0-50_Height > Leveled (LS-plane) > Form removed (LS-poly 4) > Thresholded (-49.017 µm ; 49.243 µm) > Filled-in non-measured points > Retouched surface
Sdr	36.164203	%		10	Nero_steel_0-50_Height > Leveled (LS-plane) > Form removed (LS-poly 4) > Thresholded (-49.017 µm ; 49.243 µm) > Filled-in non-measured points > Retouched surface
