# Supplementary material for: Surface roughness data of microsphere-based coatings developed to counter the urban heat island phenomenon
Source: Data Brief. 2025 Sep 15;63:112061. doi: 10.1016/j.dib.2025.112061 (PMC12528914; doi:10.1016/j.dib.2025.112061)
Supplement: Supplementary file 1 [file mmc1.zip › Steel_small_Section.txt]

0.000000	-0.837930
7.071068	-0.795900
14.142135	-0.059626
21.213203	-0.185013
28.284271	0.138689
35.355338	0.457624
42.426406	0.684976
49.497474	0.965922
56.568541	1.133236
63.639609	0.852981
70.710677	0.647974
77.781744	0.378234
84.852812	-0.040940
91.923879	-0.223651
98.994947	-0.173045
106.066015	0.102480
113.137082	0.618300
120.208150	-1.825748
127.279218	-5.239321
134.350285	-8.422768
141.421353	-5.241586
148.492421	-3.314189
155.563488	-0.065616
162.634556	0.918870
169.705624	1.207526
176.776691	1.099202
183.847759	1.726642
190.918827	1.323010
197.989894	0.297196
205.060962	-0.313290
212.132030	-2.329066
219.203097	-3.305467
226.274165	-8.812795
233.345233	-1.108015
240.416300	0.163329
247.487368	1.698943
254.558436	1.319503
261.629503	1.942982
268.700571	2.260409
275.771638	1.338650
282.842706	-2.439438
289.913774	4.326205
296.984841	-1.249417
304.055909	6.468126
311.126977	3.705664
318.198044	-3.657492
325.269112	-2.630818
332.340180	0.248504
339.411247	1.445121
346.482315	0.947672
353.553383	0.631395
360.624450	0.305034
367.695518	0.160240
374.766586	-0.558626
381.837653	-1.651722
388.908721	-3.424282
395.979789	-8.124729
403.050856	-1.060242
410.121924	-7.389255
417.192992	-5.891535
424.264059	-2.292397
431.335127	-1.742784
438.406195	-1.320363
445.477262	-1.304409
452.548330	-1.314373
459.619397	-2.400946
466.690465	-3.056787
473.761533	-3.108842
480.832600	-4.914922
487.903668	-4.014175
494.974736	1.340800
502.045803	-1.171366
509.116871	-6.293258
516.187939	2.010155
523.259006	9.648944
530.330074	8.668709
537.401142	6.317153
544.472209	4.783405
551.543277	-3.226955
558.614345	-5.011006
565.685412	-2.809453
572.756480	-1.979264
579.827548	-1.515940
586.898615	-2.267538
593.969683	-2.755436
601.040751	-2.332301
608.111818	-1.896270
615.182886	-1.308685
622.253954	-0.747316
629.325021	-1.864452
636.396089	-6.314330
643.467156	0.757364
650.538224	23.332941
657.609292	24.371535
664.680359	24.652032
671.751427	17.780215
678.822495	4.397866
685.893562	2.005564
692.964630	-3.479293
700.035698	-10.628815
707.106765	-11.642127
714.177833	-8.162011
721.248901	-3.341427
728.319968	-5.856149
735.391036	-4.612523
742.462104	-3.914051
749.533171	-6.514305
756.604239	-3.980746
763.675307	0.115787
770.746374	1.314918
777.817442	1.453098
784.888510	1.329019
791.959577	1.274814
799.030645	0.921475
806.101713	0.534270
813.172780	0.938738
820.243848	1.023688
827.314915	1.165466
834.385983	1.361758
841.457051	1.644514
848.528118	1.966381
855.599186	2.220929
862.670254	2.498937
869.741321	1.772142
876.812389	0.636423
883.883457	1.440027
890.954524	2.346462
898.025592	2.814838
905.096660	3.589422
912.167727	3.334220
919.238795	2.777181
926.309863	0.689180
933.380930	1.817589
940.451998	2.641805
947.523066	3.330688
954.594133	2.549580
961.665201	-3.943676
968.736269	-1.143279
975.807336	-2.788090
982.878404	-0.463421
989.949472	1.203898
997.020539	0.686260
1004.091607	0.278868
1011.162674	-0.074575
1018.233742	-0.388519
1025.304810	-0.412069
1032.375877	-0.466134
1039.446945	-0.276057
1046.518013	-0.099730
1053.589080	0.241271
1060.660148	0.263828
1067.731216	-1.972747
1074.802283	-3.935336
1081.873351	-7.081695
1088.944419	-10.304507
1096.015486	-2.738585
1103.086554	1.554106
1110.157622	-3.388600
1117.228689	-2.903428
1124.299757	-1.391994
1131.370825	-0.101607
1138.441892	-0.232458
1145.512960	-1.578056
1152.584028	-1.618305
1159.655095	-0.045470
1166.726163	-0.414728
1173.797231	-0.244754
1180.868298	-0.186443
1187.939366	-0.305864
1195.010433	-0.374012
1202.081501	-0.478836
1209.152569	-0.454153
1216.223636	-0.343933
1223.294704	-0.688502
1230.365772	-0.935037
1237.436839	-0.947756
1244.507907	-0.775657
1251.578975	-1.012289
1258.650042	-1.252542
1265.721110	-1.180530
1272.792178	-1.027879
1279.863245	-0.886725
1286.934313	-0.722015
1294.005381	-0.387223
1301.076448	0.063345
1308.147516	0.290522
1315.218584	0.630166
1322.289651	-0.592782
1329.360719	-1.232057
1336.431787	1.557001
1343.502854	1.283561
1350.573922	-1.021653
1357.644990	0.071988
1364.716057	0.198030
1371.787125	0.437478
1378.858192	0.057488
1385.929260	-0.182257
1393.000328	-0.103340
1400.071395	-0.054895
1407.142463	-0.114545
1414.213531	-0.061570
1421.284598	-0.952808
1428.355666	-1.057632
1435.426734	-2.351011
1442.497801	-3.992733
1449.568869	-2.470832
1456.639937	-6.484558
1463.711004	1.017110
1470.782072	9.398078
1477.853140	6.392612
1484.924207	9.062389
1491.995275	4.645970
1499.066343	5.599305
1506.137410	-1.040084
1513.208478	-4.254507
1520.279546	-7.070792
1527.350613	-6.642993
1534.421681	-3.850452
1541.492749	-2.997858
1548.563816	-2.390776
1555.634884	-2.154465
1562.705951	-2.146355
1569.777019	-1.974055
1576.848087	-1.582150
1583.919154	-1.021804
1590.990222	-1.003597
1598.061290	-1.289491
1605.132357	-2.582197
1612.203425	0.077573
1619.274493	-0.186079
1626.345560	-0.794918
1633.416628	-2.274843
1640.487696	0.843442
1647.558763	0.731046
1654.629831	0.709756
1661.700899	-0.481586
1668.771966	-0.196304
1675.843034	-2.913320
1682.914102	-0.998351
1689.985169	-1.516013
1697.056237	-0.417435
1704.127305	-0.651584
1711.198372	-0.858336
1718.269440	-1.384938
1725.340508	-1.980912
1732.411575	-2.391242
1739.482643	-2.823760
1746.553710	-2.897692
1753.624778	-3.037223
1760.695846	-2.712691
1767.766913	-2.369921
1774.837981	-1.992650
1781.909049	-1.647343
1788.980116	-1.034603
1796.051184	-0.743694
1803.122252	0.179738
1810.193319	-9.646182
1817.264387	9.363431
1824.335455	26.609812
1831.406522	28.772733
1838.477590	42.134469
1845.548658	27.364923
1852.619725	23.769480
1859.690793	5.509315
1866.761861	-2.233286
1873.832928	-3.654821
1880.903996	-12.506429
1887.975064	-2.205629
1895.046131	2.965949
1902.117199	1.662425
1909.188267	-0.981004
1916.259334	5.338396
1923.330402	13.996712
1930.401469	12.872597
1937.472537	12.840755
1944.543605	11.909426
1951.614672	14.742071
1958.685740	2.276394
1965.756808	-6.620394
1972.827875	-6.005577
1979.898943	-0.967478
1986.970011	-0.590050
1994.041078	0.834931
2001.112146	0.177497
2008.183214	-0.412178
2015.254281	-0.440785
2022.325349	-1.677452
2029.396417	-1.441850
2036.467484	-1.562828
2043.538552	-1.581478
2050.609620	-1.591678
2057.680687	-1.871624
2064.751755	-2.154944
2071.822823	-2.135912
2078.893890	-2.239603
2085.964958	-2.362853
2093.036026	-2.606311
2100.107093	-2.456507
2107.178161	-2.137669
2114.249228	-2.094536
2121.320296	-2.003904
2128.391364	-1.476927
2135.462431	-1.285299
2142.533499	-1.061096
2149.604567	-0.991598
2156.675634	-0.662014
2163.746702	-0.697539
2170.817770	-1.964739
2177.888837	0.269746
2184.959905	-1.252863
2192.030973	-0.013871
2199.102040	0.975141
2206.173108	2.019495
2213.244176	4.740763
2220.315243	22.212909
2227.386311	20.176817
2234.457379	20.042120
2241.528446	19.678659
2248.599514	16.938712
2255.670582	16.075554
2262.741649	16.608353
2269.812717	8.332366
2276.883785	2.211208
2283.954852	3.958341
2291.025920	5.245826
2298.096987	21.006540
2305.168055	26.053900
2312.239123	17.777114
2319.310190	14.814132
2326.381258	17.144307
2333.452326	19.694686
2340.523393	22.869423
2347.594461	26.062543
2354.665529	8.434961
2361.736596	-5.908464
2368.807664	0.737376
2375.878732	-1.744534
2382.949799	-2.014141
2390.020867	-3.081422
2397.091935	-3.466330
2404.163002	-4.142688
2411.234070	-3.480825
2418.305138	-2.981074
2425.376205	-2.930643
2432.447273	-3.039034
2439.518341	-3.066448
2446.589408	-3.147680
2453.660476	-2.678711
2460.731544	-2.423466
2467.802611	-2.592985
2474.873679	-1.549721
2481.944746	-2.406797
2489.015814	-1.154442
2496.086882	-1.999846
2503.157949	-1.619668
2510.229017	-2.785539
2517.300085	-2.609969
2524.371152	-2.875299
2531.442220	-2.857915
2538.513288	-3.242455
2545.584355	-3.672816
2552.655423	-3.453556
2559.726491	-2.990402
2566.797558	-2.679438
2573.868626	-2.314087
2580.939694	-1.898487
2588.010761	-2.060520
2595.081829	13.336557
2602.152897	38.031843
2609.223964	14.738970
2616.295032	-15.107640
2623.366100	-3.471733
2630.437167	-3.695954
2637.508235	3.187766
2644.579303	3.767300
2651.650370	-4.156371
2658.721438	-1.924538
2665.792505	0.324538
2672.863573	2.017490
2679.934641	3.087957
2687.005708	2.612919
2694.076776	12.656075
2701.147844	25.236043
2708.218911	12.678420
2715.289979	0.098228
2722.361047	-1.893599
2729.432114	-1.162389
2736.503182	-2.553136
2743.574250	-1.620074
2750.645317	-1.790235
2757.716385	-1.854840
2764.787453	-2.079466
2771.858520	-2.053839
2778.929588	-3.467281
2786.000656	-7.241123
2793.071723	-4.435371
2800.142791	10.833580
2807.213859	23.128181
2814.284926	30.491955
2821.355994	24.515748
2828.427062	15.129033
2835.498129	9.695983
2842.569197	-1.528242
2849.640264	4.019541
2856.711332	3.117764
2863.782400	8.137498
2870.853467	8.173543
2877.924535	6.031671
2884.995603	4.024332
2892.066670	1.245274
2899.137738	-0.243076
2906.208806	2.913641
2913.279873	3.491946
2920.350941	-1.132461
2927.422009	-1.912012
2934.493076	-2.668190
2941.564144	-4.908326
2948.635212	-1.386404
2955.706279	2.500179
2962.777347	4.630155
2969.848415	7.581440
2976.919482	6.600352
2983.990550	4.655383
2991.061618	-1.862126
2998.132685	-8.853856
3005.203753	-4.506415
3012.274821	-2.426670
3019.345888	-2.523426
3026.416956	-2.573057
3033.488023	-2.711813
3040.559091	-2.980020
3047.630159	-2.818926
3054.701226	-2.482159
3061.772294	-2.513952
3068.843362	-2.457779
3075.914429	-2.506078
3082.985497	-2.203000
3090.056565	-2.516945
3097.127632	-2.666015
3104.198700	-2.671927
3111.269768	-2.636287
3118.340835	-2.752753
3125.411903	-2.898613
3132.482971	-2.904240
3139.554038	-3.009809
3146.625106	-3.143167
3153.696174	-3.313619
3160.767241	-3.168286
3167.838309	-3.015563
3174.909377	-3.088472
3181.980444	-3.118866
3189.051512	-3.167553
3196.122580	-3.168637
3203.193647	-3.425591
3210.264715	-3.604262
3217.335782	-3.606334
3224.406850	-3.643173
3231.477918	-3.649121
3238.548985	-3.689891
3245.620053	-3.642682
3252.691121	-3.592832
3259.762188	-3.675699
3266.833256	-3.664639
3273.904324	-3.746712
3280.975391	-3.776235
3288.046459	-3.857278
3295.117527	-4.073643
3302.188594	-3.921931
3309.259662	-3.810069
3316.330730	-3.651447
3323.401797	-3.468045
3330.472865	-3.271159
3337.543933	-2.975259
3344.615000	-2.828042
3351.686068	-2.709390
3358.757136	-2.418269
3365.828203	-2.369219
3372.899271	-2.243916
3379.970339	-2.124646
3387.041406	-2.476489
3394.112474	-1.654017
3401.183541	-2.388395
3408.254609	-1.775656
3415.325677	-1.497018
3422.396744	-0.939925
3429.467812	-1.184661
3436.538880	-1.384841
3443.609947	-2.604124
3450.681015	-2.250488
3457.752083	-6.361073
3464.823150	-9.421240
3471.894218	-9.152143
3478.965286	-4.436692
3486.036353	-3.229826
3493.107421	-1.087778
3500.178489	-1.394060
3507.249556	-1.850921
3514.320624	-3.404560
3521.391692	-4.715650
3528.462759	-4.260922
3535.533827	-0.508558
3542.604895	-1.071024
3549.675962	-1.131746
3556.747030	-2.204805
3563.818098	0.743470
3570.889165	1.581817
3577.960233	0.503918
3585.031300	-0.925376
3592.102368	-2.456798
3599.173436	0.589087
3606.244503	2.221559
3613.315571	3.331252
3620.386639	4.037852
3627.457706	3.809645
3634.528774	3.385741
3641.599842	3.113669
3648.670909	2.719947
3655.741977	2.403889
3662.813045	2.075257
3669.884112	1.521664
3676.955180	1.041447
3684.026248	0.701924
3691.097315	0.510405
3698.168383	0.614345
3705.239451	0.972506
3712.310518	-0.329747
3719.381586	-1.664199
3726.452654	-0.507680
3733.523721	-0.072116
3740.594789	-0.256226
3747.665857	-0.422869
3754.736924	-0.487879
3761.807992	-0.586204
3768.879059	-0.499430
3775.950127	-0.358118
3783.021195	-0.337228
3790.092262	-0.381632
3797.163330	-0.371595
3804.234398	-0.487334
3811.305465	-0.249854
3818.376533	0.102298
3825.447601	0.399113
3832.518668	0.844174
3839.589736	0.997824
3846.660804	0.968229
3853.731871	-3.727548
3860.802939	-11.962522
3867.874007	-15.057124
3874.945074	-12.428299
3882.016142	0.060444
3889.087210	5.954661
3896.158277	3.711291
3903.229345	-4.927654
3910.300413	2.680564
3917.371480	8.966863
3924.442548	0.658828
3931.513616	-6.366488
3938.584683	-2.834729
3945.655751	-16.089237
3952.726818	-12.493449
3959.797886	-7.465453
3966.868954	-2.554941
3973.940021	0.071352
3981.011089	0.381323
3988.082157	0.382407
3995.153224	0.018250
4002.224292	-0.309874
4009.295360	-0.714492
4016.366427	-1.040054
4023.437495	-1.163697
4030.508563	-1.303398
4037.579630	-1.420057
4044.650698	-1.645332
4051.721766	-1.526371
4058.792833	-1.464903
4065.863901	-1.541489
4072.934969	-1.793264
4080.006036	-1.394993
4087.077104	-1.036481
4094.148172	-1.222711
4101.219239	-1.172553
4108.290307	-1.317153
4115.361375	-1.377421
4122.432442	-0.956872
4129.503510	-0.773834
4136.574577	-0.647580
4143.645645	-0.508855
4150.716713	-0.514155
4157.787780	-0.470150
4164.858848	-0.178968
4171.929916	0.404625
4179.000983	0.289922
4186.072051	-1.238290
4193.143119	-2.242559
4200.214186	-2.617298
4207.285254	-1.283258
4214.356322	-4.463513
4221.427389	-4.690841
4228.498457	-9.665625
4235.569525	-0.566573
4242.640592	3.113167
4249.711660	1.032198
4256.782728	-7.307594
4263.853795	-5.466382
4270.924863	27.994726
4277.995931	28.313395
4285.066998	23.292268
4292.138066	15.795524
4299.209134	-19.181604
4306.280201	-3.030645
4313.351269	6.091612
4320.422336	6.618983
4327.493404	7.334826
4334.564472	3.230492
4341.635539	5.346404
4348.706607	3.981400
4355.777675	5.271648
4362.848742	1.426059
4369.919810	-0.972100
4376.990878	-0.940979
4384.061945	-1.073756
4391.133013	-1.247594
4398.204081	-1.348093
4405.275148	-1.582538
4412.346216	-1.691111
4419.417284	-1.847602
4426.488351	-2.009101
4433.559419	-1.943188
4440.630487	-1.828649
4447.701554	-1.922576
4454.772622	-1.939384
4461.843690	-1.991360
4468.914757	-1.965393
4475.985825	-1.933261
4483.056893	-1.857444
4490.127960	-1.833198
4497.199028	-1.885725
4504.270095	-2.050108
4511.341163	-2.264510
4518.412231	-2.415695
4525.483298	-2.516605
4532.554366	-2.103713
4539.625434	-1.724134
4546.696501	-1.196557
4553.767569	-0.674237
4560.838637	-0.252059
4567.909704	0.624375
4574.980772	1.471778
4582.051840	4.601511
4589.122907	-1.579679
4596.193975	-8.998668
4603.265043	-11.566432
4610.336110	-9.135140
4617.407178	-1.629492
4624.478246	11.113139
4631.549313	1.455606
4638.620381	-12.357734
4645.691449	-21.939656
4652.762516	-25.949337
4659.833584	-13.095165
4666.904652	-4.181065
4673.975719	-0.985310
4681.046787	0.730077
4688.117854	0.362328
4695.188922	-0.115872
4702.259990	-0.671106
4709.331057	-1.181396
4716.402125	-0.806433
4723.473193	-0.507668
4730.544260	-0.648749
4737.615328	-1.215110
4744.686396	-3.842675
4751.757463	-4.403687
4758.828531	5.309480
4765.899599	4.968606
4772.970666	3.275133
4780.041734	-1.653612
4787.112802	0.889911
4794.183869	2.454629
4801.254937	1.226654
4808.326005	3.622579
4815.397072	1.623211
4822.468140	-1.770368
4829.539208	-1.783493
4836.610275	-3.391011
4843.681343	-5.739672
4850.752411	-3.970564
4857.823478	-2.594863
4864.894546	-2.746914
4871.965613	13.046060
4879.036681	22.567272
4886.107749	17.525951
4893.178816	12.609278
4900.249884	13.490946
4907.320952	6.529308
4914.392019	4.275083
4921.463087	6.145168
4928.534155	1.192299
4935.605222	5.012914
4942.676290	2.803511
4949.747358	7.311137
4956.818425	10.805591
4963.889493	18.292843
4970.960561	4.651415
4978.031628	0.707194
4985.102696	3.426130
4992.173764	5.980137
4999.244831	5.227540
5006.315899	5.225129
5013.386967	4.971416
5020.458034	5.746419
5027.529102	4.218982
5034.600170	2.595632
5041.671237	6.526540
5048.742305	-6.921722
5055.813372	-0.783804
5062.884440	2.886632
5069.955508	3.624117
5077.026575	3.966366
5084.097643	4.069124
5091.168711	4.501702
5098.239778	7.927487
5105.310846	2.410831
5112.381914	-0.184977
5119.452981	-1.130087
5126.524049	2.847727
5133.595117	1.098874
5140.666184	0.624266
5147.737252	-2.203903
5154.808320	-4.415438
5161.879387	-9.059172
5168.950455	-4.331741
5176.021523	1.461954
5183.092590	1.967780
5190.163658	3.034764
5197.234726	2.299381
5204.305793	1.919844
5211.376861	1.449694
5218.447929	1.104350
5225.518996	0.822678
5232.590064	0.508716
5239.661131	1.016559
5246.732199	1.400087
5253.803267	0.430276
5260.874334	-3.513878
5267.945402	13.096661
5275.016470	33.505694
5282.087537	31.747822
5289.158605	34.785391
5296.229673	31.035407
5303.300740	25.863683
5310.371808	4.319288
5317.442876	-0.486625
5324.513943	0.298965
5331.585011	0.523458
5338.656079	-2.661424
5345.727146	0.885266
5352.798214	0.581697
5359.869282	2.098813
5366.940349	1.791543
5374.011417	1.986745
5381.082485	1.536492
5388.153552	0.719550
5395.224620	-0.998587
5402.295688	0.863381
5409.366755	-0.471598
5416.437823	-9.066944
5423.508890	0.957793
5430.579958	1.464570
5437.651026	-0.658465
5444.722093	-0.654612
5451.793161	-1.219556
5458.864229	-1.279696
5465.935296	-1.524772
5473.006364	-1.692571
5480.077432	-2.228955
5487.148499	-2.636172
5494.219567	-2.583742
5501.290635	-2.618897
5508.361702	-2.452267
5515.432770	-2.368080
5522.503838	-2.571289
5529.574905	-2.729984
5536.645973	-2.798950
5543.717041	-2.919492
5550.788108	-3.025424
5557.859176	-3.187723
5564.930244	-3.198565
5572.001311	-3.328241
5579.072379	-3.278252
5586.143447	-3.200909
5593.214514	-3.461473
5600.285582	-3.754902
5607.356649	-3.839186
5614.427717	-3.871930
5621.498785	-3.921944
5628.569852	-4.060402
5635.640920	-3.891840
5642.711988	-3.717620
5649.783055	-3.720382
5656.854123	-3.999171
5663.925191	-3.912319
5670.996258	-3.984665
5678.067326	-4.195105
5685.138394	-4.318973
5692.209461	-4.404789
5699.280529	-4.482920
5706.351597	-4.559590
5713.422664	-4.523229
5720.493732	-4.279432
5727.564800	-3.953574
5734.635867	-3.198741
5741.706935	-2.790827
5748.778003	-3.575788
5755.849070	-7.465574
5762.920138	7.807835
5769.991206	19.365278
5777.062273	10.746019
5784.133341	-9.051862
5791.204408	-4.835568
5798.275476	-2.440529
5805.346544	-0.977224
5812.417611	-0.946121
5819.488679	-2.616172
5826.559747	-4.473089
5833.630814	6.499544
5840.701882	9.913359
5847.772950	11.433945
5854.844017	-11.509719
5861.915085	-5.693517
5868.986153	-2.122465
5876.057220	-1.608432
5883.128288	-1.417283
5890.199356	-1.465134
5897.270423	-1.734637
5904.341491	-2.201383
5911.412559	-2.705404
5918.483626	-3.066921
5925.554694	-3.422841
5932.625762	-3.228372
5939.696829	-2.692691
5946.767897	-2.088340
5953.838965	-1.154206
5960.910032	-2.333009
5967.981100	-2.904858
5975.052167	-1.280647
5982.123235	2.381054
5989.194303	-1.367385
5996.265370	-2.724757
6003.336438	-5.622861
6010.407506	-10.033308
6017.478573	-6.480537
6024.549641	-6.775813
6031.620709	-1.934678
6038.691776	-0.548414
6045.762844	-0.942172
6052.833912	-1.575172
6059.904979	-0.293059
6066.976047	-0.401039
6074.047115	-0.799740
6081.118182	-0.618288
6088.189250	-0.443263
6095.260318	-0.384019
6102.331385	-0.159992
6109.402453	0.122656
6116.473521	0.198993
6123.544588	0.352455
6130.615656	0.533307
6137.686724	0.802338
6144.757791	0.685231
6151.828859	0.636623
6158.899926	0.536136
6165.970994	0.510157
6173.042062	0.931354
6180.113129	1.190682
6187.184197	1.131359
6194.255265	0.353939
6201.326332	5.048184
6208.397400	13.787173
6215.468468	5.239854
6222.539535	-2.381339
6229.610603	1.117645
6236.681671	2.541948
6243.752738	2.104197
6250.823806	2.049435
6257.894874	0.213082
6264.965941	-2.354403
6272.037009	-1.966768
6279.108077	-9.985154
6286.179144	-1.877584
6293.250212	7.289429
6300.321280	9.258904
6307.392347	7.231178
6314.463415	2.203552
6321.534483	0.395315
6328.605550	-2.425798
6335.676618	0.096526
6342.747685	2.559423
6349.818753	4.178424
6356.889821	4.090367
6363.960888	3.861912
6371.031956	3.430927
6378.103024	3.353802
6385.174091	3.398473
6392.245159	3.571778
6399.316227	3.420248
6406.387294	3.211764
6413.458362	3.320955
6420.529430	3.036563
6427.600497	2.285213
6434.671565	3.078260
6441.742633	2.996610
6448.813700	3.105813
6455.884768	2.996695
6462.955836	2.940710
6470.026903	2.715538
6477.097971	2.568696
6484.169039	2.139595
6491.240106	1.726660
6498.311174	1.571520
6505.382242	1.388100
6512.453309	1.387288
6519.524377	1.466660
6526.595444	1.173946
6533.666512	0.877682
6540.737580	0.803998
6547.808647	0.656308
6554.879715	0.520945
6561.950783	0.326882
6569.021850	0.219236
6576.092918	0.087876
6583.163986	0.051467
6590.235053	-0.091026
6597.306121	-0.077961
6604.377189	-0.187842
6611.448256	-0.483700
6618.519324	-0.606004
6625.590392	0.006239
6632.661459	0.728896
6639.732527	0.801048
6646.803595	1.117742
6653.874662	1.042931
6660.945730	0.090311
6668.016798	-5.780321
6675.087865	-14.856465
6682.158933	-3.277313
6689.230001	10.806396
6696.301068	8.455906
6703.372136	9.203912
6710.443203	1.338995
6717.514271	1.196054
6724.585339	2.691552
6731.656406	7.188863
6738.727474	3.968668
6745.798542	0.574253
6752.869609	3.453707
6759.940677	4.010710
6767.011745	1.179440
6774.082812	-0.978448
6781.153880	10.375375
6788.224948	0.228358
6795.296015	2.712758
6802.367083	-0.910233
6809.438151	-2.051949
6816.509218	-0.911135
6823.580286	-0.622219
6830.651354	-0.420870
6837.722421	-0.911614
6844.793489	-1.151317
6851.864557	-1.649905
6858.935624	-2.036806
6866.006692	-2.034008
6873.077760	-2.063342
6880.148827	-2.031246
6887.219895	-2.068648
6894.290962	-1.922861
6901.362030	-1.765359
6908.433098	-1.860903
6915.504165	-2.052361
6922.575233	-2.317806
6929.646301	-2.640836
6936.717368	-2.354700
6943.788436	-2.177506
6950.859504	-2.107135
6957.930571	-2.136118
6965.001639	-2.045535
6972.072707	-1.460324
6979.143774	-1.500955
6986.214842	-1.483444
6993.285910	-1.164497
7000.356977	-0.750253
7007.428045	-0.657344
7014.499113	-0.925787
7021.570180	-3.676353
7028.641248	-10.193220
7035.712316	-1.372999
7042.783383	5.751319
7049.854451	2.870575
7056.925519	-0.013441
7063.996586	1.226806
7071.067654	4.030196
7078.138721	1.114792
7085.209789	-5.638004
7092.280857	-4.214815
7099.351924	-17.536745
7106.422992	-12.963363
7113.494060	-9.542678
7120.565127	-4.098810
7127.636195	-1.165787
7134.707263	-1.073677
7141.778330	-1.257055
7148.849398	-1.530126
7155.920466	-1.700584
7162.991533	-1.997563
7170.062601	-2.263492
7177.133669	-2.476780
7184.204736	-2.681503
7191.275804	-2.672218
7198.346872	-2.674235
7205.417939	-3.022983
7212.489007	-3.210340
7219.560075	-3.290584
7226.631142	-3.306157
7233.702210	-3.290318
7240.773278	-3.240196
7247.844345	-3.354341
7254.915413	-3.559452
7261.986480	-3.759790
7269.057548	-3.844577
7276.128616	-3.799954
7283.199683	-3.829634
7290.270751	-3.853329
7297.341819	-3.867878
7304.412886	-4.055181
7311.483954	-4.087726
7318.555022	-4.291098
7325.626089	-4.140852
7332.697157	-3.663282
7339.768225	-3.267574
7346.839292	-2.753213
7353.910360	-2.291833
7360.981428	-1.841472
7368.052495	-1.282246
7375.123563	-1.040290
7382.194631	-0.483724
7389.265698	-0.314029
7396.336766	0.578426
7403.407834	-0.556245
7410.478901	0.841842
7417.549969	-2.681612
7424.621037	-0.856543
7431.692104	-7.919376
7438.763172	-7.950249
7445.834239	-9.355061
7452.905307	-5.958907
7459.976375	-4.306441
7467.047442	-2.126390
7474.118510	-1.717792
7481.189578	-1.226733
7488.260645	-1.125410
7495.331713	-1.101297
7502.402781	-1.268606
7509.473848	-1.305730
7516.544916	-1.472881
7523.615984	-1.522058
7530.687051	-1.530193
7537.758119	-1.304779
7544.829187	0.008801
7551.900254	0.378240
7558.971322	-0.818486
7566.042390	-3.769693
7573.113457	11.042416
7580.184525	18.633602
7587.255593	18.322783
7594.326660	17.595559
7601.397728	13.690339
7608.468796	4.132687
7615.539863	2.010967
7622.610931	3.514999
7629.681998	2.498349
7636.753066	7.599369
7643.824134	5.303617
7650.895201	6.226672
7657.966269	5.087646
7665.037337	4.286676
7672.108404	4.157231
7679.179472	4.125643
7686.250540	4.424196
7693.321607	3.169649
7700.392675	3.046884
7707.463743	2.552391
7714.534810	1.961475
7721.605878	1.757708
7728.676946	1.468592
7735.748013	1.431717
7742.819081	1.041968
7749.890149	0.695425
7756.961216	0.280443
7764.032284	0.104236
7771.103352	-0.246608
7778.174419	-0.335750
7785.245487	-0.438920
7792.316555	-0.362570
7799.387622	-0.740162
7806.458690	-0.968617
7813.529757	-1.365749
7820.600825	-1.800641
7827.671893	-2.067631
7834.742960	-2.285788
7841.814028	-2.765999
7848.885096	-3.297932
7855.956163	-2.294214
7863.027231	-1.478041
7870.098299	-2.156948
7877.169366	-3.528167
7884.240434	11.121213
7891.311502	27.748815
7898.382569	25.702365
7905.453637	26.668741
7912.524705	35.372036
7919.595772	43.273217
7926.666840	38.009099
7933.737908	36.369376
7940.808975	29.529861
7947.880043	13.616776
7954.951111	15.108361
7962.022178	21.126694
7969.093246	13.333529
7976.164314	-13.324831
7983.235381	-7.115391
7990.306449	-1.522864
7997.377516	-1.647464
8004.448584	-1.939693
8011.519652	-2.052119
8018.590719	-2.179632
8025.661787	-2.683599
8032.732855	-3.075062
8039.803922	-3.157250
8046.874990	-3.196815
8053.946058	-3.130133
8061.017125	-3.002213
8068.088193	-2.997882
8075.159261	-2.998706
8082.230328	-2.938323
8089.301396	-2.872671
8096.372464	-3.129012
8103.443531	-3.272462
8110.514599	-2.509731
8117.585667	-1.556329
8124.656734	-2.253625
8131.727802	-1.909656
8138.798870	-1.590588
8145.869937	-1.381722
8152.941005	-1.615579
8160.012073	-1.688676
8167.083140	-1.392212
8174.154208	-4.526488
8181.225275	1.418646
8188.296343	-4.867501
8195.367411	-4.120004
8202.438478	-1.341951
8209.509546	-0.579517
8216.580614	-0.093152
8223.651681	-0.217782
8230.722749	-0.059820
8237.793817	-0.924340
8244.864884	-3.365892
8251.935952	-19.642771
8259.007020	-43.538881
8266.078087	-9.882402
8273.149155	-0.721192
8280.220223	0.531841
8287.291290	-4.799129
8294.362358	-2.364603
8301.433426	-1.653981
8308.504493	-1.675005
8315.575561	-1.886918
8322.646629	-2.370836
8329.717696	-2.724175
8336.788764	-3.067508
8343.859832	-3.313214
8350.930899	-3.263097
8358.001967	-3.251855
8365.073034	-3.360925
8372.144102	-3.352112
8379.215170	-3.136759
8386.286237	-3.000644
8393.357305	-3.000105
8400.428373	-2.942593
8407.499440	-2.808908
8414.570508	-2.797981
8421.641576	-2.437924
8428.712643	-2.079236
8435.783711	-2.149577
8442.854779	-2.157378
8449.925846	-1.751137
8456.996914	-1.094925
8464.067982	-1.605864
8471.139049	-2.241396
8478.210117	-3.628509
8485.281185	-0.442548
8492.352252	1.032828
8499.423320	2.415295
8506.494388	1.878468
8513.565455	1.723607
8520.636523	1.510556
8527.707591	-1.429936
8534.778658	-4.589742
8541.849726	-4.743949
8548.920793	7.497877
8555.991861	2.304705
8563.062929	-1.143709
8570.133996	-0.465868
8577.205064	-0.638070
8584.276132	-0.957405
8591.347199	-0.858415
8598.418267	-0.858427
8605.489335	-0.608045
8612.560402	-0.461222
8619.631470	-0.606337
8626.702538	-0.854235
8633.773605	-0.297536
8640.844673	0.405830
8647.915741	0.349348
8654.986808	0.713941
8662.057876	0.843690
8669.128944	1.899232
8676.200011	2.618128
8683.271079	0.518867
8690.342147	2.507017
8697.413214	-0.006808
8704.484282	-0.539158
8711.555349	-5.155497
8718.626417	-0.283332
8725.697485	-0.920936
8732.768552	-1.604580
8739.839620	-1.612460
8746.910688	-1.329279
8753.981755	-1.264657
8761.052823	-0.690319
8768.123891	-0.572303
8775.194958	0.141475
8782.266026	0.754942
8789.337094	0.468472
8796.408161	0.150246
8803.479229	-0.021351
8810.550297	0.048263
8817.621364	-0.609899
8824.692432	0.373685
8831.763500	0.324441
8838.834567	0.672668
8845.905635	0.577136
8852.976703	0.561049
8860.047770	-0.286397
8867.118838	-0.416751
8874.189906	-2.281997
8881.260973	-0.552647
8888.332041	0.194941
8895.403108	0.777959
8902.474176	0.687744
8909.545244	0.668943
8916.616311	-0.083854
8923.687379	-0.877464
8930.758447	-3.552504
8937.829514	-6.875664
8944.900582	-4.134868
8951.971650	-6.255734
8959.042717	-3.085534
8966.113785	-1.071763
8973.184853	-1.090304
8980.255920	-1.015632
8987.326988	-0.891686
8994.398056	-0.912874
9001.469123	-0.913788
9008.540191	-0.854581
9015.611259	-1.059824
9022.682326	-0.914212
9029.753394	-0.908028
9036.824462	-0.909373
9043.895529	-0.835495
9050.966597	-0.718739
9058.037665	-0.756831
9065.108732	-0.759418
9072.179800	-0.928913
9079.250867	-0.970931
9086.321935	-0.884157
9093.393003	-0.671996
9100.464070	-0.606410
9107.535138	-0.656508
9114.606206	-0.684025
9121.677273	-0.433420
9128.748341	-0.238655
9135.819409	-0.167957
9142.890476	0.052618
9149.961544	0.186976
9157.032612	0.348149
9164.103679	0.493070
9171.174747	0.755117
9178.245815	0.981773
9185.316882	1.276637
9192.387950	1.656180
9199.459018	1.987871
9206.530085	2.508434
9213.601153	2.505691
9220.672221	2.977319
9227.743288	3.071034
9234.814356	2.613440
9241.885424	14.223113
9248.956491	20.102824
9256.027559	22.007671
9263.098626	26.066347
9270.169694	3.485907
9277.240762	-20.510550
9284.311829	-3.884481
9291.382897	3.855364
9298.453965	3.327999
9305.525032	3.265557
9312.596100	2.729887
9319.667168	2.359146
9326.738235	2.161764
9333.809303	1.903696
9340.880371	2.015298
9347.951438	2.081871
9355.022506	1.839146
9362.093574	1.896730
9369.164641	1.557825
9376.235709	1.380553
9383.306777	0.652589
9390.377844	0.357434
9397.448912	-1.604907
9404.519980	0.286978
9411.591047	0.708423
9418.662115	2.550501
9425.733183	2.424435
9432.804250	2.810155
9439.875318	1.188998
9446.946385	-0.389294
9454.017453	-0.481737
9461.088521	1.901110
9468.159588	2.159444
9475.230656	2.374204
9482.301724	-0.494554
9489.372791	-2.635360
9496.443859	-3.078908
9503.514927	-4.945002
9510.585994	-4.794398
9517.657062	-1.045415
9524.728130	-0.982457
9531.799197	-0.752149
9538.870265	-1.115701
9545.941333	-1.194631
9553.012400	-1.313428
9560.083468	-1.427689
9567.154536	-1.656592
9574.225603	-1.857553
9581.296671	-2.045317
9588.367739	-2.070914
9595.438806	-2.314493
9602.509874	-2.480705
9609.580942	-2.512063
9616.652009	-2.408438
9623.723077	-2.762492
9630.794144	-3.160515
9637.865212	-2.699378
9644.936280	-2.328436
9652.007347	-2.523450
9659.078415	-2.577122
9666.149483	-2.755539
9673.220550	-2.937942
9680.291618	-2.933956
9687.362686	-2.920394
9694.433753	-2.966949
9701.504821	-3.101319
9708.575889	-3.029276
9715.646956	-2.987337
9722.718024	-2.970092
9729.789092	-2.960177
9736.860159	-3.049295
9743.931227	-2.875451
9751.002295	-3.182132
9758.073362	-3.343117
9765.144430	-2.959680
9772.215498	-2.826243
9779.286565	-2.606856
9786.357633	-2.660194
9793.428701	-2.879091
9800.499768	-2.357098
9807.570836	-2.918922
9814.641903	-3.184779
9821.712971	-3.041584
9828.784039	-2.894573
9835.855106	-2.971461
9842.926174	-3.002571
9849.997242	-2.966337
9857.068309	-2.811016
9864.139377	-2.695362
9871.210445	-2.451989
9878.281512	-2.822930
9885.352580	-2.357625
9892.423648	-2.030240
9899.494715	-1.827450
9906.565783	-3.803534
9913.636851	-10.661983
9920.707918	-6.444860
9927.778986	-0.216710
9934.850054	-2.412987
9941.921121	-4.941452
9948.992189	-3.967650
9956.063257	-2.854548
9963.134324	-2.430074
9970.205392	-2.087995
9977.276460	-1.734025
9984.347527	-1.249047
9991.418595	-1.312459
9998.489662	-1.269423
10005.560730	-1.368578
10012.631798	-1.477629
10019.702865	-1.607063
10026.773933	-1.799896
10033.845001	-1.877263
10040.916068	-2.015752
10047.987136	-1.858547
10055.058204	-1.735328
10062.129271	-1.580345
10069.200339	-1.399075
10076.271407	-1.064858
10083.342474	-0.738648
10090.413542	-0.450204
10097.484610	-0.253071
10104.555677	-0.082855
10111.626745	0.127853
10118.697813	0.187067
10125.768880	0.333157
10132.839948	0.160531
10139.911016	0.199744
10146.982083	-0.278571
10154.053151	-0.283235
10161.124219	-0.515566
10168.195286	-0.593139
10175.266354	-0.457782
10182.337421	-0.103509
10189.408489	0.028644
10196.479557	0.711930
10203.550624	0.889948
10210.621692	1.266668
10217.692760	1.615155
10224.763827	1.781476
10231.834895	1.550611
10238.905963	1.249902
10245.977030	1.147004
10253.048098	1.088038
10260.119166	0.997885
10267.190233	0.996243
10274.261301	0.949380
10281.332369	0.900172
10288.403436	0.249412
10295.474504	-0.073369
10302.545572	-0.133589
10309.616639	2.208791
10316.687707	5.871898
10323.758775	12.450226
10330.829842	11.273118
10337.900910	10.207194
10344.971978	9.213561
10352.043045	-15.482924
10359.114113	-9.175468
10366.185180	-3.385735
10373.256248	-5.811593
10380.327316	-10.394412
10387.398383	-3.681817
10394.469451	-5.568153
10401.540519	-1.913109
10408.611586	-2.500887
10415.682654	-2.583475
10422.753722	-1.832622
10429.824789	-1.949112
10436.895857	-1.970397
10443.966925	-1.512633
10451.037992	-1.724316
10458.109060	-1.485800
10465.180128	-1.442195
10472.251195	-1.394078
10479.322263	-1.462462
10486.393331	-1.676083
10493.464398	-1.882993
10500.535466	-2.146585
10507.606534	-2.376317
10514.677601	-2.459808
10521.748669	-2.492971
10528.819737	-2.583033
10535.890804	-2.604397
10542.961872	-2.485115
10550.032939	-2.355808
10557.104007	-1.849800
10564.175075	-1.357717
10571.246142	-1.038734
10578.317210	-1.100831
10585.388278	-5.146999
10592.459345	-11.174430
10599.530413	-15.796008
10606.601481	-7.984799
10613.672548	6.525734
10620.743616	13.344928
10627.814684	14.704329
10634.885751	15.916792
10641.956819	-5.119966
10649.027887	-13.767561
10656.098954	-7.717264
10663.170022	-3.343245
10670.241090	-2.303354
10677.312157	-1.715285
10684.383225	-1.903218
10691.454293	-2.196465
10698.525360	-2.451958
10705.596428	-2.814601
10712.667496	-3.274503
10719.738563	-3.733884
10726.809631	-3.705009
10733.880698	-3.632197
10740.951766	-3.638230
10748.022834	-3.612730
10755.093901	-3.659908
10762.164969	-3.644451
10769.236037	-3.498833
10776.307104	-3.495065
10783.378172	-3.579053
10790.449240	-3.783661
10797.520307	-3.661399
10804.591375	-3.593529
10811.662443	-3.562020
10818.733510	-3.679824
10825.804578	-3.512407
10832.875646	-3.551971
10839.946713	-3.480752
10847.017781	-3.352227
10854.088849	-3.520644
10861.159916	-3.599774
10868.230984	-3.661483
10875.302052	-3.753442
10882.373119	-3.849398
10889.444187	-3.973526
10896.515255	-3.884444
10903.586322	-4.018614
10910.657390	-3.873481
10917.728457	-3.849265
10924.799525	-3.566454
10931.870593	-3.464217
10938.941660	-3.434422
10946.012728	-3.487888
10953.083796	-3.234647
10960.154863	-2.964902
10967.225931	-2.778671
10974.296999	-2.562700
10981.368066	-2.467246
10988.439134	-1.648936
10995.510202	1.568758
11002.581269	11.017752
11009.652337	1.373520
11016.723405	-0.071534
11023.794472	-0.623321
11030.865540	-1.465382
11037.936608	-1.950045
11045.007675	-2.245794
11052.078743	-2.455126
11059.149811	-2.547793
11066.220878	-2.735769
11073.291946	-2.842549
11080.363014	-2.919679
11087.434081	-2.843221
11094.505149	-3.118364
11101.576216	-3.241855
11108.647284	-2.941982
11115.718352	-2.473885
11122.789419	-2.152666
11129.860487	-1.638311
11136.931555	-1.436726
11144.002622	-1.392885
11151.073690	-0.415116
11158.144758	0.372104
11165.215825	0.599887
11172.286893	0.895296
11179.357961	0.288541
11186.429028	0.948901
11193.500096	-0.284834
11200.571164	-0.383970
11207.642231	-5.451252
11214.713299	-9.730642
11221.784367	-14.430883
11228.855434	-13.103239
11235.926502	-10.266008
11242.997570	-2.645591
11250.068637	0.267668
11257.139705	2.333403
11264.210773	4.999249
11271.281840	22.935633
11278.352908	28.781225
11285.423975	29.536675
11292.495043	29.996122
11299.566111	28.859773
11306.637178	-3.327951
11313.708246	-7.348552
11320.779314	-3.571548
11327.850381	-1.933679
11334.921449	-2.269598
11341.992517	-2.578357
11349.063584	-3.033141
11356.134652	-3.346643
11363.205720	-3.476967
11370.276787	-3.584486
11377.347855	-3.566121
11384.418923	-3.470873
11391.489990	-3.480007
11398.561058	-3.398782
11405.632126	-3.508881
11412.703193	-3.541614
11419.774261	-3.598896
11426.845329	-3.677710
11433.916396	-3.627273
11440.987464	-3.549379
11448.058532	-3.751528
11455.129599	-3.883093
11462.200667	-3.859556
11469.271734	-3.815933
11476.342802	-3.999577
11483.413870	-4.143269
11490.484937	-3.960727
11497.556005	-3.748069
11504.627073	-3.772128
11511.698140	-3.789227
11518.769208	-3.608617
11525.840276	-3.420321
11532.911343	-2.929565
11539.982411	-2.452249
11547.053479	-2.708554
11554.124546	1.104707
11561.195614	-2.975150
11568.266682	-5.416121
11575.337749	3.031214
11582.408817	1.916446
11589.479885	-9.019420
11596.550952	-9.915340
11603.622020	-9.612553
11610.693088	-6.182547
11617.764155	-5.321982
11624.835223	-4.324400
11631.906291	-4.172410
11638.977358	-3.649254
11646.048426	-3.903542
11653.119493	-4.086333
11660.190561	-4.726644
11667.261629	-5.195480
11674.332696	-5.755311
11681.403764	-4.551534
11688.474832	-4.379870
11695.545899	-4.129386
11702.616967	-4.073595
11709.688035	-3.840373
11716.759102	-3.798815
11723.830170	-4.116339
11730.901238	2.020210
11737.972305	22.612694
11745.043373	19.389931
11752.114441	16.795486
11759.185508	11.740082
11766.256576	-11.267249
11773.327644	-4.500533
11780.398711	-2.116935
11787.469779	-3.387098
11794.540847	-2.661890
11801.611914	-2.729251
11808.682982	-2.273159
11815.754050	-2.769107
11822.825117	-3.133415
11829.896185	-5.344211
11836.967252	-2.944768
11844.038320	4.232169
11851.109388	13.109375
11858.180455	11.686750
11865.251523	14.837537
11872.322591	10.188199
11879.393658	7.265249
11886.464726	-2.845087
11893.535794	-10.444032
11900.606861	-10.985031
11907.677929	-5.388585
11914.748997	-3.325782
11921.820064	-1.841962
11928.891132	-1.830175
11935.962200	-1.865797
11943.033267	-2.166961
11950.104335	-2.374961
11957.175403	-1.981899
11964.246470	-1.714358
11971.317538	-1.233287
11978.388606	-0.970101
11985.459673	-0.678277
11992.530741	-0.429840
11999.601809	-1.327087
12006.672876	-1.906713
12013.743944	-4.394613
12020.815011	-3.821523
12027.886079	-7.383549
12034.957147	-6.486721
12042.028214	-4.618325
12049.099282	-2.338467
12056.170350	-1.368675
12063.241417	0.056597
12070.312485	1.269993
12077.383553	2.956022
12084.454620	5.726546
12091.525688	7.737828
12098.596756	7.762002
12105.667823	6.743032
12112.738891	3.953501
12119.809959	1.213129
12126.881026	-1.067214
12133.952094	-2.818454
12141.023162	-3.282807
12148.094229	-3.117528
12155.165297	-2.131939
12162.236365	-1.368808
12169.307432	-1.299987
12176.378500	-1.606899
12183.449568	-1.408657
12190.520635	-1.331187
12197.591703	-1.470512
12204.662770	-1.594010
12211.733838	-1.608850
12218.804906	-1.599140
12225.875973	-1.761100
12232.947041	-2.116463
12240.018109	-2.128831
12247.089176	-2.381902
12254.160244	-2.600914
12261.231312	-2.849993
12268.302379	-2.719584
12275.373447	-2.692987
12282.444515	-2.957772
12289.515582	-3.090138
12296.586650	-2.677160
12303.657718	-2.343428
12310.728785	-2.983073
12317.799853	-3.863226
12324.870921	6.122376
12331.941988	16.569751
12339.013056	2.927160
12346.084124	-24.096986
12353.155191	-7.076413
12360.226259	-2.809731
12367.297327	-0.678398
12374.368394	0.340977
12381.439462	-0.106453
12388.510529	-0.550467
12395.581597	-0.380130
12402.652665	0.047148
12409.723732	0.411742
12416.794800	0.774324
12423.865868	0.577403
12430.936935	-0.086622
12438.008003	-5.097937
12445.079071	-11.334930
12452.150138	-6.361115
12459.221206	8.839973
12466.292274	4.155171
12473.363341	7.929952
12480.434409	-8.843959
12487.505477	-11.026098
12494.576544	-2.373725
12501.647612	2.101720
12508.718680	3.498954
12515.789747	0.636635
12522.860815	-0.658979
12529.931883	-3.028604
12537.002950	-2.673471
12544.074018	-1.255080
12551.145086	0.615084
12558.216153	0.102468
12565.287221	0.183844
12572.358288	0.204868
12579.429356	-0.475474
12586.500424	-2.831373
12593.571491	0.753809
12600.642559	6.664211
12607.713627	1.017479
12614.784694	-0.128343
12621.855762	1.572320
12628.926830	1.025487
12635.997897	1.708034
12643.068965	2.038575
12650.140033	0.989029
12657.211100	2.498259
12664.282168	14.880287
12671.353236	32.410030
12678.424303	16.783239
12685.495371	1.038722
12692.566439	2.400552
12699.637506	3.725295
12706.708574	3.082342
12713.779642	3.846260
12720.850709	3.497833
12727.921777	3.281917
12734.992845	2.747525
12742.063912	2.107959
12749.134980	1.950039
12756.206047	1.898651
12763.277115	2.051004
12770.348183	2.133744
12777.419250	2.110551
12784.490318	2.032524
12791.561386	2.064190
12798.632453	1.792585
12805.703521	2.138886
12812.774589	2.192431
12819.845656	2.187791
12826.916724	2.211953
12833.987792	1.713637
12841.058859	1.386252
12848.129927	2.157269
12855.200995	1.738114
12862.272062	0.166497
12869.343130	-0.427090
12876.414198	0.529958
12883.485265	2.149038
12890.556333	1.836238
12897.627401	1.943624
12904.698468	1.562113
12911.769536	1.221239
12918.840604	1.010126
12925.911671	0.761532
12932.982739	0.424970
12940.053806	0.154092
12947.124874	-0.135515
12954.195942	-0.236892
12961.267009	-0.490205
12968.338077	-0.707097
12975.409145	-0.667417
12982.480212	-0.678150
12989.551280	-0.500853
12996.622348	-0.278953
13003.693415	0.170919
13010.764483	0.683177
13017.835551	-1.264178
13024.906618	-3.221631
13031.977686	-13.301238
13039.048754	-13.180370
13046.119821	-16.312767
13053.190889	-3.304122
13060.261957	-1.785941
13067.333024	-0.599026
13074.404092	-2.307327
13081.475160	-5.122062
13088.546227	-3.093148
13095.617295	-3.481079
13102.688363	-3.097830
13109.759430	-2.487338
13116.830498	-1.992160
13123.901565	-1.663648
13130.972633	-1.148337
13138.043701	-0.816263
13145.114768	-0.538595
13152.185836	-0.309789
13159.256904	-0.078633
13166.327971	-0.110190
13173.399039	-2.709735
13180.470107	-3.285660
13187.541174	-2.219712
13194.612242	0.929791
13201.683310	-1.229005
13208.754377	1.570933
13215.825445	0.103721
13222.896513	1.088590
13229.967580	-0.840782
13237.038648	2.017817
13244.109716	1.259199
13251.180783	1.017540
13258.251851	0.836197
13265.322919	1.159112
13272.393986	1.344555
13279.465054	1.480210
13286.536122	1.472614
13293.607189	1.377239
13300.678257	0.304701
13307.749324	0.104939
13314.820392	0.209187
13321.891460	1.398736
13328.962527	1.528291
13336.033595	2.005637
13343.104663	1.944472
13350.175730	1.777842
13357.246798	-0.167521
13364.317866	-3.921641
13371.388933	2.446634
13378.460001	-1.540677
13385.531069	0.953795
13392.602136	-2.177088
13399.673204	-2.418735
13406.744272	-3.012825
13413.815339	0.262544
13420.886407	0.369500
13427.957475	-0.052236
13435.028542	-2.331877
13442.099610	-2.043984
13449.170678	-1.300430
13456.241745	-1.634859
13463.312813	-1.758532
13470.383881	-1.761555
13477.454948	-1.590842
13484.526016	-1.427295
13491.597083	-1.209840
13498.668151	-1.125586
13505.739219	-1.395574
13512.810286	-4.533454
13519.881354	-6.999222
13526.952422	1.859758
13534.023489	-4.738649
13541.094557	-1.589788
13548.165625	-1.430536
13555.236692	-1.799957
13562.307760	-1.794354
13569.378828	-2.230063
13576.449895	-2.759324
13583.520963	-3.049174
13590.592031	-3.457772
13597.663098	-3.020675
13604.734166	-2.553463
13611.805234	-2.560059
13618.876301	-2.739136
13625.947369	-4.750182
13633.018437	-4.022346
13640.089504	-9.825756
13647.160572	-16.828824
13654.231640	14.121124
13661.302707	30.196375
13668.373775	18.507167
13675.444842	10.845931
13682.515910	7.996507
13689.586978	5.751604
13696.658045	5.135303
13703.729113	4.326114
13710.800181	6.382000
13717.871248	11.794735
13724.942316	25.287316
13732.013384	32.530184
13739.084451	29.467207
13746.155519	36.321616
13753.226587	9.243786
13760.297654	-13.958897
13767.368722	6.816747
13774.439790	25.452959
13781.510857	27.580349
13788.581925	24.029759
13795.652993	23.777748
13802.724060	21.246854
13809.795128	8.489329
13816.866196	-6.945544
13823.937263	-5.160621
13831.008331	-14.769903
13838.079399	-3.143137
13845.150466	-3.274430
13852.221534	-3.085952
13859.292601	-7.118983
13866.363669	-2.635191
13873.434737	3.722484
13880.505804	-0.745977
13887.576872	2.353543
13894.647940	23.121228
13901.719007	34.018323
13908.790075	2.266557
13915.861143	-28.642530
13922.932210	-12.109612
13930.003278	-1.474958
13937.074346	-1.229962
13944.145413	-1.950923
13951.216481	-17.623906
13958.287549	-34.512156
13965.358616	-26.977089
13972.429684	-14.972204
13979.500752	-18.255653
13986.571819	-6.282101
13993.642887	-3.679109
14000.713955	-2.454738
14007.785022	-2.623991
14014.856090	-2.648625
14021.927158	-3.407437
14028.998225	-4.089228
14036.069293	-3.684010
14043.140360	-3.426081
14050.211428	-3.039846
14057.282496	-2.727386
14064.353563	-3.738753
14071.424631	-6.383236
14078.495699	-5.794730
14085.566766	-2.734194
14092.637834	-3.376019
14099.708902	-4.913444
14106.779969	-6.199204
14113.851037	-3.287725
14120.922105	-3.315013
14127.993172	-3.599150
14135.064240	-4.132924
[truncated: 1 more rows]
